# Supplementary material for: Molecular basis of TMPRSS2 recognition by Paeniclostridium sordellii hemorrhagic toxin
Source: Nat Commun. 2024 Mar 4;15:1976. doi: 10.1038/s41467-024-46394-6 (PMC10912200; doi:10.1038/s41467-024-46394-6)
Supplement: Supplementary file 4 — Source data [file 41467_2024_46394_MOESM4_ESM.xlsx]

## Sheet: figure4d
MCF7
pM	TcsH					TcsHQF2520-2521AA+E2544R					TcsHQF2520-2521AA					TcsHFL2557-2558NN					TcsHE2544R
2000	0.95	1	1	1	1	1	1	1	1	1	1	1	0.98	1	1	1	1	1	0.995	1	1	1	1	1	1
667	1	1	0.95	1	0.95	1	0.96	0.94	0.95	0.94	1	0.95	1	1	1	1	1	1	1	1	1	0.96	1	1	1
222	0.934	1	1	0.92	0.95	0.93	0.945	0.914	0.928	1	0.96	0.95	0.942	1	1	0.98	1	1	0.95	1	0.9	0.946	1	0.943	1
74	1	0.967	1	1	0.95	0.77	0.787	0.788	0.834	0.86	0.942	0.956	0.934	0.88	0.962	1	0.95	0.93	1	0.93	0.93	0.91	0.924	0.89	0.93
24.7	0.95	0.96	0.938	1	1	0.543	0.66	0.615	0.673	0.563	0.847	0.812	0.8625	0.912	0.86	0.94	0.98	0.95	0.98	1	0.743	0.88	0.73	0.84	0.683
8	0.937	1	0.935	1	0.9375	0.38	0.39	0.25	0.45	0.24	0.642	0.756	0.724	0.647	0.78	0.82	0.78	0.91	0.784	0.81	0.564	0.68	0.568	0.686	0.51
2.7	0.89	0.898	0.909	0.83	0.918	0.07	0.096	0.125	0.21	0.126	0.495	0.468	0.514	0.534	0.359	0.56	0.65	0.7	0.6	0.435	0.328	0.223	0.24	0.154	0.187
0.9	0.62	0.63	0.756	0.71	0.79	0.05	0.017	0.036	0	0	0.16	0.135	0.21	0.237	0.227	0.186	0.256	0.15	0.163	0.196	0.1	0.017	0.036	0	0
0.3	0.39	0.456	0.5	0.38	0.42	0	0.01	0	0.02	0.02	0.003125	0.05	0	0.055	0	0.028	0.035	0	0.02	0	0	0.01	0	0.04	0.02
0.1	0.167	0.2	0.16	0.086	0.143	0	0.01	0.015	0.01	0	0	0.023	0	0	0.0385	0	0	0	0.03	0	0	0	0.015	0.02	0
0.03	0.0625	0.025	0.05	0.074	0.04	0	0	0.01	0.01	0	0	0	0	0	0.02	0	0	0	0	0	0	0	0.02	0.01	0
0	0.02	0.014	0.023	0	0.02	0	0	0	0.01	0	0	0.02	0	0	0	0	0	0	0	0.018	0	0	0	0.01	0

## Sheet: Figure4e
MCF7 tmprss2-/-
pM	TcsH					TcsHQF2520-2521AA					TcsHFL2557-2558NN					TcsHE2544R					TcsHQF2520-2521AA/E2544R
2000	0.95	1	1	1	1	1	1	0.98	1	1	1	1	1	0.995	1	1	1	1	1	1	1	0.96	1	1	1
667	1	1	0.95	0.95	1	1	0.95	1	1	1	1	1	1	1	1	1	0.96	1	1	1	0.98	1	1	0.95	1
222	1	0.934	0.95	0.92	1	0.96	0.95	0.942	1	1	0.98	1	1	0.95	1	0.9	0.946	1	0.943	1	1	0.95	0.942	1	0.93
74	1	1	1	0.92	0.95	0.942	0.95	0.92	0.88	1	1	0.95	0.93	1	0.93	0.9	0.9	0.862	0.95	0.96	0.9	0.956	0.93	0.995	0.91
24.7	0.78	0.8	0.85	0.89	0.87	0.83	0.88	0.86	0.83	0.83	0.76	0.8	0.848	0.86	0.87	0.826	0.84	0.86	0.837	0.675	0.8	0.705	0.88	0.8	0.73
8	0.475	0.44	0.35	0.45	0.42	0.23	0.3	0.28	0.4	0.55	0.26	0.375	0.2	0.22	0.33	0.2	0.2	0.25	0.23	0.298	0.14	0.22	0.29	0.3	0.18
2.7	0.1	0.097	0.088	0.02	0.053	0.087	0.05	0.12	0.078	0.083	0.1	0.095	0.1	0.06	0.04	0.098	0.05	0.035	0.03	0.06	0.16	0.06	0.058	0.057	0.03
0.9	0	0.02	0.06	0.03	0	0.003125	0.02	0.04	0.04	0.02	0	0	0.035	0.03	0	0.01	0.06	0.01	0.06	0.04	0.04	0	0.02	0.023
0.3	0.02	0	0.04	0	0.02	0.003125	0.05	0	0.055	0	0.028	0.035	0	0.02	0	0.068	0.01	0.02	0.04	0.02	0	0	0.02	0.01	0
0.1	0	0.02	0	0	0	0	0.023	0	0	0.0385	0	0	0	0.03	0	0	0	0.015	0.02	0	0	0	0.01	0.01	0.014
0.03	0.02	0.02	0	0.04	0.04	0	0	0	0	0.02	0.028	0.02	0	0.02	0	0	0	0.02	0.08	0	0	0	0	0.01	0
0	0.02	0	0.04	0	0.02	0	0.02	0	0	0	0	0	0	0	0.018	0	0	0	0.01	0	0	0	0	0	0

## Sheet: figure5d
mock			TcsH2210-2618+			TMPRSS2ECD+			TMPRSS2ECD+/TcsH2210-2618+ 2µM			TMPRSS2ECD+/TcsH2210-2618+ 400nM			TMPRSS2ECD+/TcsH2210-2618+ 80nM			TMPRSS2ECD+/TcsH2210-2618+ 16nM			TMPRSS2ECD+/TcsH2210-2618+ 3.2nM			TMPRSS2ECD+/TcsH1832-2209+ 2µM
56.88	58.38	61.17	29.8	30.97	30.98	436.8	442.8	445.4	61.64	62.16	61.6	151.3	154.2	154.8	237.4	235.6	246.5	387.3	393.6	396.6	433	443.7	442.3	479.1	481.1	470.6

## Sheet: figure5e
mock	TcsH2210-2618+	TMPRSS2ECD+	TMPRSS2ECD+/TcsH2210-2618+ 400nM	TMPRSS2ECD+/TcsH2210-2618/Q2520A/F2521A+ 400nM	TMPRSS2ECD+/TcsH2210-2618/E2544R+ 400nM	TMPRSS2ECD+/TcsH2210-2618/F2557N/L2558N+ 400nM
70.43	68.62	527.9	196.1	508.5	505.5	501.8
70.11	68.06	526.5	199.9	507.4	507.5	502.2
70.52	68.64	530.6	202.9	508	507.3	502.9

## Sheet: figure6b
	Saline						TcsH						TcsHQF2520-2521AA/E2544R
inflammatory cell infiltration	0	0.5	0	0	0	0	2	1	2	1	1	1	0	0	0	0	0	0
hemorrhage	0	0	0	0	0	0	1	1	2	2	2	1	0	0	0	0	0	0
epithelium disruption	1	0	0	1	0	0	2	1	3	2	2	2	0	0	0	1	1	0
total histopathological score	1	1.5	0	1	0	0	6	4	8	5	5	4	0	0	0	1	1	0

## Sheet: Sfigure4a
	TcsH2210-2618 400nM	TcsH2210-2618 200nM	TcsH2210-2618 100nM	TcsH2210-2618 50nM
0	0	0	0	0
0.2	-0.00132	-0.00046	0.002746	0.003166
0.4	0.007117	0.000605	0.003702	3.64e-05
0.6	0.003423	0.001167	0.001926	0.000282
0.8	0.004629	0.001998	0.001953	0.000866
1	0.005936	0.003612	0.00548	-6.4e-05
1.2	0.003134	0.003051	0.002428	0.001412
1.4	0.007562	0.006063	0.006151	0.003925
1.6	0.005944	-0.00016	0.005748	0.001414
1.8	0.006009	0.00298	0.001044	0.005691
2	0.005255	-0.00013	0.003972	0.001282
2.2	0.005012	-0.00027	0.001875	-0.00252
2.4	0.009057	-0.00038	0.00351	-0.00032
2.6	0.003699	0.004889	-0.00168	-0.0032
2.8	0.002935	0.001813	0.000549	0.003055
3	0.005192	0.002541	0.005576	0.00462
3.2	0.00187	0.001577	0.000289	0.003115
3.4	0.006469	-0.00085	0.003295	0.001706
3.6	0.005712	0.003335	0.002674	0.001931
3.8	0.005387	0.005684	0.002649	0.000368
4	0.003744	0.007802	0.000755	0.001414
4.2	0.008001	0.005641	0.004216	-0.00167
4.4	0.005149	0.0024	0.006369	0.000414
4.6	0.007149	0.003334	0.004535	0.004876
4.8	0.003774	0.003455	0.003864	0.000418
5	0.00244	0.001609	0.00424	0.002005
5.2	0.006609	0.002864	0.006143	0.002463
5.4	0.005626	0.001305	0.004833	0.000482
5.6	0.005859	0.001429	0.000828	0.001995
5.8	0.00514	-0.00046	0.006945	0.00171
6	0.005839	0.004182	0.008688	0.001608
6.2	0.005773	0.001467	0.004489	0.001237
6.4	0.008546	0.004198	0.005385	0.000746
6.6	0.007869	-7.8e-06	0.004044	0.000357
6.8	0.003075	0.006013	0.002748	-0.00025
7	0.007974	0.001428	-0.00167	0.001293
7.2	0.001563	0.005419	0.011145	-0.00222
7.4	0.006487	-0.00064	0.002027	0.003828
7.6	0.003836	0.007953	0.00646	0.001568
7.8	0.004461	0.000477	0.008436	-0.00025
8	0.003311	0.007535	0.010232	0.001012
8.2	-0.00105	0.004921	0.00704	-0.00056
8.4	0.005148	0.00407	0.004906	-0.00011
8.6	0.005805	0.004949	0.007014	0.005457
8.8	0.002906	0.003676	0.003679	0.004045
9	0.003069	0.0066	0.003962	0.001089
9.2	0.002862	0.005305	0.007467	0.004639
9.4	0.004903	0.003793	0.003508	0.000465
9.6	0.006841	0.005135	0.008852	0.001643
9.8	0.007565	0.002864	0.003594	0.001237
10	0.005064	0.001169	0.004372	0.000637
10.2	0.000541	0.004219	0.007315	0.006266
10.4	0.002434	7.64e-05	0.001372	0.00369
10.6	0.002534	0.005661	0.009055	0.000428
10.8	0.003809	0.007859	0.007872	-0.0009
11	0.00034	0.001937	0.006748	0.000617
11.2	0.004739	0.004082	0.01177	0.004509
11.4	0.006037	0.0033	0.007856	0.001984
11.6	0.004855	0.002376	0.010956	0.001692
11.8	0.004986	0.000356	0.004815	0.002487
12	0.005966	0.005295	0.008947	0.001476
12.2	0.005602	0.004711	0.002661	-0.00205
12.4	0.006993	0.005225	0.002797	0.002414
12.6	0.003499	0.007124	0.007741	0.002737
12.8	0.00356	0.003007	0.006529	0.003884
13	0.006301	0.006896	0.004156	0.002891
13.2	0.004081	0.001693	0.006617	0.000576
13.4	0.004915	-1.2e-05	0.009689	0.006034
13.6	0.001947	0.001613	0.009517	0.000106
13.8	0.008407	0.004577	0.007677	0.002846
14	0.011764	0.003997	0.011476	0.000507
14.2	0.002955	0.002129	0.006279	-0.00034
14.4	0.003988	0.008992	0.006888	0.00292
14.6	0.001647	0.003911	0.006907	0.001776
14.8	0.00485	0.002761	0.010942	-0.00056
15	0.002386	0.001153	0.007762	0.003453
15.2	0.004222	0.002941	0.00519	-0.0026
15.4	0.002392	0.004739	0.000323	-0.00073
15.6	0.001758	0.004441	0.006538	-0.00176
15.8	0.008813	0.003319	0.009376	0.002767
16	0.003869	-2.4e-05	0.005804	0.002186
16.2	0.007475	0.001674	0.008888	0.001461
16.4	0.00892	0.002424	0.005445	0.000643
16.6	0.001734	0.005585	0.007908	0.000529
16.8	0.00412	-0.0006	0.005327	-3.5e-05
17	0.00731	0.008419	0.009782	0.002001
17.2	0.002403	-0.00024	0.005126	0.002778
17.4	0.004928	0.002645	0.011537	0.00059
17.6	0.002377	0.002651	0.010081	0.001216
17.8	0.006297	0.004339	0.005925	-0.00251
18	0.004737	0.004802	0.009432	1.55e-05
18.2	0.005256	0.004588	0.011152	0.003207
18.4	0.009239	0.00485	0.011078	0.002374
18.6	0.003168	0.002711	0.00931	0.003444
18.8	0.006962	0.005123	0.010617	0.002327
19	0.001668	0.00301	0.007084	0.001534
19.2	0.006001	0.004561	0.007635	0.001492
19.4	0.006992	-5.3e-06	0.007362	-0.0027
19.6	0.004041	0.00614	0.002994	0.002634
19.8	0.004056	0.00225	0.011329	0.001056
20	0.00391	0.002564	0.011955	-9.4e-05
20.2	0.003927	-0.00108	0.008357	0.000843
20.4	0.002192	0.003464	0.009788	-0.00167
20.6	0.005441	0.000772	0.007715	-0.00172
20.8	0.000759	0.001188	0.005546	-0.00107
21	0.000596	0.00131	0.011902	0.002566
21.2	0.006541	-0.00242	0.008353	0.002404
21.4	4.16e-05	0.003621	0.005905	0.000817
21.6	0.00366	0.001161	0.005056	0.003123
21.8	0.007243	0.003198	0.012969	0.006463
22	0.004963	-0.00065	0.006235	-0.00038
22.2	0.004209	0.002977	0.009112	0.001304
22.4	0.004887	0.005249	0.00346	-0.00102
22.6	-0.00069	0.001424	0.008389	0.00057
22.8	0.000181	-0.00097	0.010358	0.006783
23	0.003497	-0.00059	0.008378	-0.00034
23.2	0.001882	0.005455	0.009247	0.000252
23.4	0.006041	-0.00052	0.010845	-0.00287
23.61	0.003262	0.002463	0.010188	-0.00296
23.8	0.005624	0.004901	0.009715	0.003266
24	0.000803	0.001181	0.006601	0.002028
24.2	0.004345	0.006322	0.010701	0.004308
24.4	0.000692	0.004454	0.009408	-5.9e-05
24.6	-0.00094	0.00016	0.012787	0.004516
24.8	0.003623	0.001223	0.00993	-0.00099
25	0.003918	0.00421	0.011738	0.003698
25.2	0.003277	0.004982	0.013286	-2.6e-06
25.4	0.00497	0.001835	0.006953	-0.0039
25.6	0.002379	0.001202	0.00478	-0.00053
25.8	0.005485	0.00431	0.012159	-0.00204
26	0.003071	0.001803	0.012048	0.000805
26.2	0.004879	0.004903	0.011857	0.000344
26.4	0.000911	0.000566	0.007407	0.00263
26.6	0.001595	9.54e-06	0.010945	0.003173
26.8	0.005784	-0.00085	0.011281	0.003737
27	0.005029	0.000589	0.008106	-0.00099
27.2	-0.00164	0.005899	0.009889	-0.00123
27.4	0.001786	-0.00259	0.010591	0.000164
27.6	0.001989	0.00528	0.007937	-0.00601
27.8	0.001655	1.69e-05	0.006756	-0.00311
28	0.004843	0.000969	0.002352	0.002153
28.2	0.001381	0.004292	0.008203	0.002769
28.4	0.005655	0.002162	0.00677	0.004359
28.6	0.003708	0.001672	0.010615	-0.00093
28.8	0.000592	0.004249	0.007258	0.00148
29	0.001395	-0.00088	0.00827	-0.0022
29.2	0.000191	0.006087	0.007399	-0.00084
29.4	0.00591	0.002138	0.009634	-0.00341
29.6	0.00304	0.004007	0.008491	-0.00065
29.8	0.001857	0.003832	0.004881	-0.00417
30	0.003597	0.000829	0.012189	-0.00292
30.2	0.003773	0.00254	0.009687	8.82e-05
30.4	0.007905	0.001759	0.009771	-0.00284
30.6	0.002476	0.000515	0.007653	0.000714
30.8	0.002343	0.004617	0.007	-0.00518
31	0.005148	0.005729	0.009242	-0.002
31.2	0.002445	-0.00122	0.009738	0.000773
31.4	0.001224	-0.0012	0.005832	-0.00275
31.6	0.004859	0.000779	0.009435	0.001435
31.8	0.000571	4.27e-05	0.005452	0.003728
32	0.007103	0.004269	0.009992	-0.00446
32.2	0.00302	-0.00091	0.008729	0.000779
32.4	0.002741	-0.00107	0.007829	-0.00024
32.6	0.000764	0.000583	0.007671	-0.00322
32.8	0.00068	-0.00226	0.007604	0.000357
33	-0.00139	0.002286	0.006696	0.001412
33.2	0.006279	0.001125	0.010997	-0.00065
33.4	0.00226	0.003895	0.001538	-0.00271
33.6	0.00075	0.000224	0.006204	-0.00192
33.8	0.000335	0.003762	0.007557	-0.00087
34	0.003805	0.00604	0.008633	-0.00545
34.2	0.00581	0.004627	0.013537	0.003792
34.4	0.00291	-0.00083	0.004121	0.000397
34.6	0.003323	0.007808	0.010603	0.000523
34.8	0.002123	0.00298	0.00955	-0.00307
35	0.003126	0.004928	0.011867	-0.00125
35.2	-0.00163	0.002835	0.006454	-0.00154
35.4	0.001746	0.000638	0.005211	0.003351
35.6	-0.00285	0.000841	0.002946	-0.0018
35.8	0.004032	0.005484	0.011778	-0.00246
36	0.005018	0.001664	0.004618	-0.00193
36.2	0.003615	0.002836	0.006357	-0.00089
36.4	0.00457	-0.00164	0.012962	-0.00238
36.6	-0.00252	-0.00232	0.00556	-0.00128
36.8	0.000136	0.00173	0.011188	0.003043
37	0.002479	0.001661	0.009043	-0.00302
37.2	-0.00151	0.001361	0.009222	-0.00345
37.4	0.00064	0.002817	0.007651	-0.0029
37.6	0.002658	0.001875	0.012246	-0.00201
37.8	0.004756	0.004893	0.011802	-0.00065
38	0.003089	0.002842	0.012541	-0.00525
38.2	0.004114	0.000953	0.005535	-0.00555
38.4	0.003362	0.002548	0.009326	-0.0043
38.6	0.001856	0.001868	0.011255	-0.00705
38.8	0.001527	-0.00133	0.010286	-0.00394
39	-0.00142	0.000673	0.005737	-0.00208
39.2	0.002018	0.001453	0.010198	-0.00068
39.4	-0.00127	0.000286	0.009929	-0.00309
39.6	0.000531	0.001762	0.00599	-0.00625
39.8	-5.7e-06	0.002151	0.004294	0.000659
40	-0.00068	0.00135	0.005301	0.000209
40.2	0.001094	0.001274	0.009233	-0.00074
40.4	-0.00192	-0.0025	0.006239	-0.00251
40.6	0.004373	-0.00302	0.007448	-0.00321
40.8	0.001448	0.001188	0.008113	-0.00231
41	0.000927	-0.00468	0.009911	-0.00439
41.2	0.004997	0.002402	0.007373	-0.00013
41.4	-0.00058	0.002382	0.010086	-0.00289
41.6	0.000445	0.002435	0.008988	-0.00321
41.8	0.000308	-0.00535	0.009517	-0.00151
42	0.003899	0.000892	0.00647	-0.00464
42.2	-0.00165	-0.00324	0.010871	-0.00395
42.4	0.004302	-0.00051	0.008478	-0.00116
42.6	0.000702	-0.00143	0.008487	-0.004
42.8	0.002314	0.000184	0.009506	0.001227
43	0.002527	0.00418	0.010762	-0.00238
43.2	0.002349	0.000949	0.007827	-0.00164
43.4	0.001126	-0.00459	0.009467	-0.0022
43.6	-0.00011	0.002693	0.008584	-0.00306
43.8	-8.9e-05	0.000299	0.009724	-0.00488
44	-0.00076	0.00271	0.006624	-0.0015
44.2	-0.00033	-0.00085	0.007141	-0.00417
44.4	-0.00426	-0.0014	0.008709	-0.00217
44.6	0.002466	6.09e-05	0.011753	-0.00596
44.8	-0.00031	0.005535	0.00795	-0.00473
45	-0.00206	0.002177	0.009292	-0.00728
45.2	-0.00123	-0.00296	0.010504	-0.00294
45.4	3.18e-05	-0.00142	0.003319	-0.00362
45.6	0.001608	-0.00063	0.009138	0.000399
45.8	-0.00069	0.000641	0.013046	-0.00582
46	0.000921	0.003939	0.009873	-0.0022
46.2	-0.0011	0.00487	0.008877	-0.00509
46.4	-4.8e-05	-0.00163	0.011788	0.002296
46.6	-0.00291	0.00042	0.00387	-0.0027
46.8	0.004644	-0.00281	0.008032	-0.00423
47	-0.00167	0.001806	0.005491	-0.00048
47.2	-0.00126	0.005652	0.011582	-0.00774
47.4	0.004185	-0.00424	0.00755	-0.00575
47.6	-0.00299	0.001819	0.011531	-0.00494
47.8	0.000118	0.000969	0.009567	-0.00397
48	-0.00155	0.001978	0.006661	-0.00455
48.2	-0.00065	0.005385	0.007606	-0.00617
48.4	-0.00408	-0.00193	0.009948	-0.0029
48.6	0.000212	-0.00205	0.006662	-0.00716
48.8	0.002576	-0.0034	0.008802	-0.00308
49	-0.00228	0.001898	0.011222	0.000458
49.2	0.00298	-0.00056	0.010927	-0.00092
49.4	-0.00191	-0.001	0.007992	-0.0027
49.6	-0.0013	0.000651	0.004755	-0.00401
49.8	-0.00783	0.005212	0.006996	-0.00489
50	-0.0005	-0.00049	0.008215	-0.00436
50.2	-0.00178	-0.00163	0.01626	-0.00411
50.4	-0.0016	-0.00111	0.010904	-0.00427
50.6	0.000608	-0.00036	0.007785	-0.00574
50.8	0.001386	0.002297	0.004932	-0.00782
51	-0.0002	-0.00035	0.010383	-0.00459
51.2	0.001655	-0.00113	0.005751	-0.0025
51.4	-0.00177	0.001006	0.006519	-0.00354
51.6	-4e-05	-0.00238	0.007273	-0.00138
51.8	-0.00115	-0.00135	0.009691	-0.01018
52	-0.00317	0.002321	0.000952	-0.00948
52.2	-0.00237	0.00249	0.00675	-0.00636
52.4	-0.00049	0.000941	0.011212	-0.00348
52.6	-0.00137	0.002172	0.004496	-0.00518
52.8	-0.00113	0.000965	0.0069	-0.00469
53	-0.00517	-0.00442	0.008086	-0.0075
53.2	-0.00011	-0.00418	0.001832	-0.00565
53.4	0.002542	-0.00135	0.007724	-0.00934
53.6	-0.0015	-0.00047	0.005132	-0.00564
53.8	-0.00154	-0.00244	0.006605	-0.00763
54	-5.4e-05	-0.00016	0.002652	-0.00544
54.2	0.001054	-0.00415	0.006269	-0.00588
54.4	-0.00068	0.003093	0.008604	-0.00178
54.6	-0.00211	-0.00274	0.005588	-0.00355
54.8	0.001585	-0.00384	0.008131	-0.00748
55	-0.00204	0.000109	0.005073	-0.00641
55.2	0.000641	-0.0007	0.005486	-0.00476
55.4	0.000873	-0.00328	0.009069	-0.00484
55.6	-0.00435	-0.0028	0.004367	-0.00585
55.8	0.000443	-0.00105	0.0121	-0.00735
56	-0.00609	-0.00037	0.004614	-0.00758
56.2	0.001041	7.32e-05	0.00597	-0.0057
56.4	0.00021	0.002353	0.010029	-0.00442
56.6	-0.0043	-0.00051	0.003321	-0.00623
56.8	-0.002	-0.00264	0.006301	-0.00662
57	0.001233	-0.00149	0.010303	-0.006
57.2	-0.00136	0.001637	0.008756	-0.0052
57.4	-0.00179	-0.00042	0.001886	-0.00922
57.6	-0.00451	-0.00357	0.007112	-0.00612
57.8	-0.00108	-0.00328	0.005199	-0.00904
58	-0.00633	5.19e-05	0.010078	-0.00545
58.2	-0.00257	-0.00276	0.00412	-0.00461
58.4	0.001524	-0.00113	0.009331	-0.00373
58.6	-0.00139	-0.00083	0.006636	-0.00558
58.8	-0.00098	0.00023	0.007319	-0.00894
59	-0.00016	-0.00365	0.005423	-0.00835
59.2	-0.00276	0.000913	0.007294	-0.0081
59.4	0.001334	-0.00101	0.004034	-0.00452
59.6	-0.00287	-0.00073	0.004858	-0.00572
59.8	0.000169	-0.00376	0.006886	-0.00855
60	0.008157	0.01083	0.017684	0.001247
60.2	0.017251	0.014248	0.026722	0.013458
60.4	0.036995	0.030933	0.046861	0.028875
60.6	0.045863	0.041148	0.060602	0.037394
60.8	0.065262	0.064244	0.079837	0.057069
61	0.081546	0.081391	0.092425	0.064475
61.2	0.101395	0.096123	0.106636	0.082524
61.4	0.115185	0.109457	0.123315	0.105376
61.6	0.134013	0.127015	0.143975	0.119498
61.8	0.145578	0.144617	0.158084	0.132372
62	0.16562	0.164199	0.175715	0.152624
62.2	0.184433	0.183982	0.18911	0.173264
62.4	0.203756	0.192114	0.207133	0.185181
62.6	0.219019	0.209889	0.225822	0.203567
62.8	0.235831	0.230474	0.243782	0.223139
63	0.251868	0.245624	0.263136	0.23203
63.2	0.268243	0.263538	0.274618	0.248704
63.4	0.291891	0.282251	0.284847	0.27408
63.6	0.307276	0.29983	0.302319	0.284178
63.8	0.319235	0.311177	0.322089	0.301857
64	0.338427	0.326336	0.333681	0.312548
64.2	0.352208	0.346974	0.351921	0.32757
64.4	0.365926	0.360571	0.365633	0.346446
64.6	0.380141	0.369183	0.375408	0.362688
64.8	0.396702	0.386791	0.399115	0.372525
65	0.412754	0.404159	0.414012	0.390285
65.2	0.423993	0.416824	0.427652	0.403197
65.4	0.442275	0.432889	0.436935	0.41848
65.6	0.452453	0.448833	0.454059	0.429412
65.8	0.472516	0.461205	0.4683	0.448563
66	0.490287	0.481944	0.480073	0.46291
66.2	0.499511	0.493066	0.498901	0.474615
66.4	0.511019	0.507091	0.508813	0.487079
66.6	0.524228	0.516604	0.526988	0.503828
66.8	0.535932	0.533208	0.537037	0.514618
67	0.555272	0.550817	0.549103	0.525154
67.2	0.564044	0.556954	0.565775	0.544751
67.4	0.580678	0.575592	0.573702	0.551949
67.6	0.592711	0.587609	0.589532	0.564838
67.8	0.604375	0.601281	0.598403	0.578769
68	0.613873	0.614217	0.617344	0.587272
68.2	0.629773	0.622587	0.625922	0.601237
68.4	0.645227	0.640743	0.636004	0.616306
68.6	0.657846	0.646923	0.646349	0.627931
68.8	0.66575	0.659372	0.659057	0.640631
69	0.683219	0.672133	0.67157	0.650586
69.2	0.693615	0.685874	0.682117	0.659366
69.4	0.703832	0.695449	0.694307	0.671529
69.6	0.714553	0.710894	0.705642	0.688383
69.8	0.726461	0.720202	0.718252	0.69908
70	0.738095	0.731991	0.724651	0.70887
70.2	0.748154	0.739273	0.738358	0.716509
70.4	0.76041	0.750148	0.746207	0.731401
70.6	0.775515	0.763799	0.760563	0.734056
70.8	0.78008	0.768908	0.771418	0.745068
71	0.787633	0.782179	0.777929	0.759286
71.2	0.803599	0.790723	0.787442	0.772924
71.4	0.809319	0.799386	0.798307	0.777641
71.6	0.818256	0.812033	0.810631	0.782768
71.8	0.828577	0.8219	0.819848	0.793991
72	0.83756	0.830358	0.830203	0.803386
72.2	0.845502	0.839488	0.835126	0.817622
72.4	0.8583	0.851841	0.847533	0.824273
72.6	0.866641	0.859703	0.855534	0.835015
72.8	0.875864	0.867432	0.866583	0.84498
73	0.890206	0.873178	0.872088	0.8478
73.2	0.888561	0.885337	0.883466	0.857727
73.4	0.898864	0.887263	0.891081	0.869632
73.6	0.908743	0.905164	0.900111	0.876225
73.8	0.917449	0.907663	0.905852	0.886746
74	0.9243	0.918956	0.917716	0.892189
74.2	0.9375	0.92357	0.924135	0.901728
74.4	0.942852	0.929936	0.931489	0.906396
74.6	0.949558	0.941814	0.936401	0.917551
74.8	0.964863	0.952157	0.948716	0.927895
75	0.964396	0.960484	0.949027	0.935953
75.2	0.977795	0.966712	0.964897	0.941665
75.4	0.980495	0.975375	0.967678	0.945311
75.6	0.993293	0.98097	0.983107	0.951935
75.8	0.996093	0.986554	0.982453	0.959849
76	1.00843	0.998916	0.992617	0.970741
76.2	1.01285	0.998596	1.00013	0.975771
76.4	1.02294	1.0096	1.00623	0.981355
76.6	1.02429	1.01226	1.01381	0.991983
76.8	1.02819	1.02053	1.02019	0.998267
77	1.03998	1.03067	1.02714	1.00407
77.2	1.05041	1.03345	1.03263	1.0078
77.4	1.05238	1.04195	1.03886	1.01547
77.6	1.05574	1.05134	1.04379	1.02182
77.8	1.06583	1.05406	1.05185	1.02863
78	1.0749	1.0657	1.06134	1.03408
78.2	1.07604	1.06877	1.06722	1.03975
78.4	1.08302	1.07484	1.07344	1.04931
78.6	1.09116	1.07713	1.07744	1.05245
78.8	1.09644	1.09199	1.08329	1.06158
79	1.10473	1.08827	1.08643	1.06536
79.2	1.11031	1.09892	1.08984	1.06982
79.4	1.11696	1.10324	1.10276	1.07387
79.6	1.1177	1.10836	1.10929	1.08427
79.8	1.12415	1.12101	1.11574	1.08649
80	1.13554	1.12202	1.12437	1.09977
80.2	1.14035	1.12991	1.12678	1.0975
80.4	1.14535	1.12995	1.12553	1.10406
80.6	1.14916	1.1368	1.13178	1.11027
80.8	1.15491	1.14312	1.1352	1.11296
81	1.16034	1.14966	1.14552	1.12248
81.2	1.16391	1.14839	1.15102	1.12532
81.4	1.16629	1.16267	1.15308	1.12948
81.6	1.17394	1.16497	1.16125	1.13498
81.8	1.1777	1.17409	1.15992	1.13838
82	1.18208	1.17166	1.16648	1.14921
82.2	1.19352	1.18017	1.17772	1.14711
82.4	1.19526	1.18198	1.17809	1.14999
82.6	1.19965	1.18698	1.18146	1.15764
82.8	1.20619	1.1897	1.18872	1.16041
83	1.20402	1.19991	1.19907	1.17051
83.2	1.21391	1.20392	1.19777	1.17515
83.4	1.21663	1.2095	1.20195	1.17451
83.6	1.22292	1.21629	1.20998	1.18764
83.8	1.22677	1.21562	1.21074	1.18741
84	1.23162	1.22217	1.21408	1.18909
84.2	1.23664	1.22669	1.22844	1.19135
84.4	1.24225	1.22873	1.22469	1.19889
84.6	1.2443	1.23327	1.22962	1.20312
84.8	1.25016	1.24096	1.23338	1.207
85	1.25359	1.24059	1.23851	1.21633
85.2	1.26109	1.24873	1.24442	1.2171
85.4	1.26078	1.25224	1.2431	1.21727
85.6	1.26485	1.2535	1.2484	1.22215
85.8	1.27065	1.25913	1.25396	1.22739
86	1.27707	1.26173	1.2563	1.2301
86.2	1.28065	1.26808	1.26113	1.23355
86.4	1.28542	1.27016	1.26411	1.24184
86.6	1.28675	1.27406	1.27144	1.24345
86.8	1.29336	1.27725	1.2745	1.24615
87	1.29417	1.27933	1.27652	1.24973
87.2	1.29667	1.28659	1.28977	1.25356
87.4	1.30373	1.29062	1.28789	1.25663
87.6	1.30027	1.29506	1.28814	1.25861
87.8	1.30736	1.29788	1.29216	1.2684
88	1.31393	1.30165	1.29205	1.27302
88.2	1.31475	1.30666	1.29707	1.27973
88.4	1.32159	1.30959	1.30076	1.27483
88.6	1.32146	1.31236	1.30142	1.27567
88.8	1.32544	1.32202	1.31097	1.28618
89	1.32404	1.31691	1.31247	1.28746
89.2	1.33523	1.32287	1.31645	1.28621
89.4	1.33595	1.32533	1.31849	1.29227
89.6	1.34034	1.33317	1.32196	1.2996
89.8	1.34247	1.33324	1.33001	1.29812
90	1.3444	1.33681	1.32792	1.30078
90.2	1.35211	1.34083	1.33276	1.30855
90.4	1.35349	1.34766	1.33713	1.30933
90.6	1.35582	1.34968	1.34398	1.31642
90.8	1.35816	1.35295	1.34728	1.31336
91	1.36687	1.35355	1.34354	1.32083
91.2	1.36474	1.35522	1.34376	1.32355
91.4	1.37456	1.35819	1.35153	1.32106
91.6	1.37086	1.36494	1.35238	1.32808
91.8	1.37535	1.36452	1.36251	1.32581
92	1.38048	1.36617	1.36508	1.33481
92.2	1.38158	1.37252	1.3584	1.33479
92.4	1.3824	1.37712	1.37212	1.3405
92.6	1.38174	1.37865	1.36817	1.3451
92.8	1.39298	1.37529	1.37787	1.34878
93	1.39156	1.38366	1.37561	1.34865
93.2	1.39904	1.38419	1.38378	1.34934
93.4	1.40126	1.39011	1.38527	1.35122
93.6	1.40511	1.39187	1.38929	1.35752
93.8	1.40433	1.39522	1.38603	1.35604
94	1.40648	1.39546	1.3913	1.36814
94.2	1.40961	1.39931	1.39656	1.36386
94.4	1.41744	1.40463	1.39834	1.36729
94.6	1.41365	1.40442	1.3992	1.3701
94.8	1.41727	1.40826	1.40487	1.37114
95	1.41965	1.40783	1.40638	1.37507
95.2	1.42874	1.41591	1.40785	1.3746
95.4	1.42725	1.41498	1.40988	1.3837
95.6	1.42661	1.41801	1.41393	1.38354
95.8	1.42942	1.42005	1.41808	1.38403
96	1.43747	1.42246	1.4143	1.38886
96.2	1.43626	1.42756	1.42205	1.38882
96.4	1.44239	1.4277	1.42209	1.39198
96.6	1.44218	1.43683	1.42507	1.39468
96.8	1.44505	1.43063	1.43393	1.40275
97	1.44749	1.43534	1.43216	1.40017
97.2	1.45292	1.43763	1.43383	1.40698
97.4	1.45149	1.44336	1.44039	1.4044
97.6	1.45716	1.44088	1.43695	1.40397
97.8	1.45866	1.44194	1.44365	1.41072
98	1.45999	1.44687	1.4402	1.41405
98.2	1.4586	1.45069	1.44774	1.41428
98.4	1.46192	1.45123	1.44727	1.41715
98.6	1.4683	1.45364	1.45081	1.42267
98.8	1.47113	1.45882	1.45433	1.42504
99	1.46919	1.45888	1.45344	1.42764
99.2	1.47819	1.46784	1.45803	1.4325
99.4	1.47518	1.47073	1.46193	1.42823
99.6	1.47853	1.46912	1.45851	1.43245
99.8	1.47892	1.47367	1.46336	1.43141
100	1.48602	1.46809	1.46895	1.43545
100.2	1.48152	1.46829	1.47056	1.4397
100.4	1.48827	1.47583	1.47129	1.43981
100.6	1.4884	1.48317	1.46856	1.44128
100.8	1.49084	1.4881	1.47379	1.44316
101	1.49361	1.48306	1.47828	1.44897
101.2	1.49293	1.4876	1.48235	1.45389
101.4	1.5019	1.48775	1.48449	1.45306
101.6	1.50309	1.48924	1.48122	1.45646
101.8	1.50667	1.48922	1.49038	1.45413
102	1.50651	1.49471	1.48426	1.46379
102.2	1.50871	1.49551	1.48747	1.45997
102.4	1.51074	1.4988	1.49376	1.45965
102.6	1.51093	1.49962	1.49436	1.46359
102.8	1.51134	1.50244	1.49077	1.46846
103	1.51594	1.50428	1.49938	1.46884
103.2	1.52418	1.50362	1.50625	1.46924
103.4	1.51934	1.50972	1.50686	1.47389
103.6	1.5218	1.51352	1.50781	1.47388
103.8	1.52757	1.51069	1.50205	1.47576
104	1.52825	1.5149	1.51264	1.48283
104.2	1.53136	1.51786	1.51001	1.47993
104.4	1.52592	1.51964	1.5115	1.48226
104.6	1.53332	1.51887	1.51335	1.48584
104.8	1.53301	1.51636	1.52212	1.4845
105	1.53704	1.52551	1.51961	1.48897
105.2	1.5372	1.52662	1.51989	1.48898
105.4	1.53973	1.52745	1.5206	1.4868
105.6	1.54037	1.52586	1.52908	1.49025
105.8	1.54645	1.53342	1.52872	1.49787
106	1.54583	1.53076	1.52841	1.49809
106.2	1.54863	1.5367	1.52931	1.49839
106.4	1.55117	1.53911	1.53476	1.50655
106.6	1.55579	1.54103	1.53697	1.50136
106.8	1.55587	1.54097	1.53581	1.50327
107	1.55698	1.54428	1.53912	1.50457
107.2	1.56112	1.54684	1.54719	1.50818
107.4	1.56352	1.5471	1.54259	1.5091
107.6	1.56492	1.54435	1.54334	1.51503
107.8	1.56056	1.55298	1.54461	1.51414
108	1.56421	1.55059	1.54734	1.51449
108.2	1.56702	1.55083	1.54557	1.51539
108.4	1.56724	1.553	1.55486	1.51913
108.6	1.57212	1.55174	1.5525	1.5229
108.8	1.5728	1.56241	1.55167	1.52216
109	1.57367	1.5618	1.55553	1.51915
109.2	1.57552	1.5593	1.56129	1.52362
109.4	1.58033	1.56232	1.55338	1.52966
109.6	1.57936	1.56596	1.56464	1.52871
109.8	1.58329	1.56499	1.55869	1.53051
110	1.58332	1.56743	1.56421	1.52903
110.2	1.58184	1.57244	1.56836	1.53096
110.4	1.58238	1.576	1.56578	1.53421
110.6	1.58873	1.57541	1.56877	1.53762
110.8	1.58798	1.57876	1.57203	1.54174
111	1.59185	1.57468	1.57283	1.53847
111.2	1.59645	1.58135	1.5771	1.54194
111.4	1.59489	1.57961	1.57406	1.54716
111.6	1.59658	1.57819	1.57457	1.54195
111.8	1.59504	1.58785	1.57997	1.54725
112	1.60061	1.58547	1.57796	1.54195
112.2	1.60031	1.58614	1.58042	1.55053
112.4	1.60717	1.58605	1.58427	1.55207
112.6	1.60418	1.58818	1.58552	1.55323
112.8	1.60553	1.59458	1.58403	1.55306
113	1.60912	1.59658	1.58621	1.55599
113.2	1.60803	1.5978	1.58754	1.55807
113.4	1.61176	1.59017	1.59198	1.56264
113.6	1.61345	1.59533	1.59264	1.55785
113.8	1.61412	1.60159	1.59192	1.5621
114	1.6147	1.6053	1.59219	1.56139
114.2	1.61802	1.60464	1.60149	1.56596
114.4	1.61544	1.60579	1.59982	1.56865
114.6	1.62125	1.60775	1.60117	1.56941
114.8	1.62353	1.61007	1.60128	1.56765
115	1.62748	1.60797	1.60869	1.57301
115.2	1.62387	1.61341	1.60548	1.56886
115.4	1.62844	1.61512	1.60575	1.57247
115.6	1.62862	1.61171	1.60655	1.57726
115.8	1.62804	1.62059	1.61122	1.5746
116	1.62868	1.61462	1.60942	1.58307
116.2	1.63092	1.62015	1.61263	1.58208
116.4	1.63146	1.6219	1.61328	1.58259
116.6	1.63251	1.62364	1.61688	1.58195
116.8	1.64091	1.62632	1.61833	1.58077
117	1.63928	1.6239	1.61605	1.58577
117.2	1.63734	1.62581	1.61787	1.58582
117.4	1.63902	1.62655	1.62353	1.59076
117.6	1.64408	1.63131	1.62352	1.58555
117.8	1.64823	1.62695	1.6231	1.59143
118	1.645	1.6299	1.62739	1.5915
118.2	1.64605	1.63108	1.62267	1.59225
118.4	1.64656	1.63155	1.62878	1.59062
118.6	1.65302	1.6383	1.63135	1.59502
118.8	1.6506	1.63964	1.63149	1.5993
119	1.65149	1.63804	1.63114	1.5975
119.2	1.65327	1.6398	1.63007	1.59991
119.4	1.65167	1.63885	1.6327	1.59982
119.6	1.65487	1.64021	1.63488	1.60359
119.8	1.65811	1.64138	1.63844	1.60742
120	1.66226	1.64498	1.63954	1.60499
120.2	1.65296	1.6417	1.63966	1.60931
120.4	1.66709	1.64703	1.64169	1.60533
120.6	1.66129	1.64642	1.64328	1.6096
120.8	1.65917	1.65295	1.64466	1.61387
121	1.67052	1.65177	1.64088	1.61241
121.2	1.66949	1.65111	1.64637	1.61045
121.4	1.66223	1.65588	1.65257	1.6137
121.6	1.66554	1.65675	1.64888	1.61729
121.8	1.66835	1.65063	1.64775	1.61391
122	1.66849	1.65905	1.65393	1.61995
122.2	1.6725	1.66551	1.64975	1.61809
122.4	1.68003	1.65982	1.65163	1.62337
122.6	1.67585	1.65906	1.66049	1.62013
122.8	1.67865	1.66224	1.65271	1.62134
123	1.68077	1.66459	1.65907	1.62608
123.2	1.67932	1.66745	1.6624	1.62623
123.4	1.67582	1.66605	1.66278	1.62173
123.6	1.6832	1.66343	1.66401	1.62664
123.8	1.68594	1.67483	1.66573	1.63092
124	1.68662	1.67122	1.66728	1.63364
124.2	1.68159	1.67307	1.66496	1.6325
124.4	1.69134	1.67768	1.66496	1.63546
124.6	1.68806	1.6749	1.66873	1.63113
124.8	1.68999	1.67128	1.67302	1.63307
125	1.68788	1.67667	1.66999	1.63462
125.2	1.69377	1.67766	1.67225	1.63634
125.4	1.69124	1.68432	1.67667	1.63971
125.6	1.69091	1.68037	1.67653	1.63795
125.8	1.69635	1.68279	1.67722	1.64365
126	1.69555	1.68099	1.67908	1.64184
126.2	1.69491	1.68107	1.67961	1.64373
126.4	1.69765	1.68879	1.67991	1.64501
126.6	1.70307	1.68797	1.6776	1.64793
126.8	1.70142	1.68807	1.67907	1.64904
127	1.70548	1.6887	1.68052	1.6458
127.2	1.70657	1.69455	1.68146	1.65155
127.4	1.70618	1.69425	1.68593	1.64855
127.6	1.70827	1.694	1.68541	1.64832
127.8	1.71127	1.69576	1.69057	1.65507
128	1.70656	1.69168	1.68983	1.65043
128.2	1.7111	1.69617	1.69328	1.65214
128.4	1.7105	1.69468	1.69031	1.65687
128.6	1.70985	1.69869	1.69082	1.65665
128.8	1.70707	1.70096	1.69394	1.65646
129	1.71721	1.69823	1.69586	1.65986
129.2	1.71629	1.70079	1.69641	1.66074
129.4	1.7154	1.70394	1.70006	1.65901
129.6	1.71942	1.70423	1.69533	1.66602
129.8	1.72334	1.70915	1.70056	1.66381
130	1.72438	1.70183	1.70107	1.66047
130.2	1.72126	1.70782	1.69816	1.66488
130.4	1.72077	1.70532	1.70666	1.66247
130.6	1.72183	1.7069	1.70023	1.66714
130.8	1.72377	1.70436	1.71255	1.6766
131	1.72612	1.70787	1.70557	1.67156
131.2	1.72943	1.71048	1.70557	1.67505
131.4	1.72855	1.7175	1.71079	1.67281
131.6	1.73287	1.72077	1.70826	1.6762
131.8	1.73274	1.7152	1.71398	1.67255
132	1.7291	1.71922	1.71554	1.67643
132.2	1.72841	1.71638	1.71436	1.67856
132.4	1.73552	1.72172	1.71049	1.6786
132.6	1.73267	1.72094	1.71785	1.6795
132.8	1.738	1.72332	1.71233	1.68313
133	1.73555	1.72668	1.71564	1.6796
133.2	1.73583	1.72107	1.71988	1.6854
133.4	1.74587	1.72176	1.71547	1.68248
133.6	1.74472	1.72779	1.71935	1.68276
133.8	1.74402	1.73217	1.71797	1.68719
134	1.74464	1.72978	1.72154	1.68721
134.2	1.74316	1.72669	1.72249	1.68985
134.4	1.74661	1.7267	1.72257	1.68887
134.6	1.74422	1.73292	1.73096	1.69184
134.8	1.74472	1.73483	1.7261	1.6875
135	1.75255	1.73578	1.72895	1.69176
135.2	1.74975	1.73526	1.72793	1.69384
135.4	1.75162	1.73519	1.7257	1.69228
135.6	1.7509	1.738	1.73337	1.69641
135.8	1.75098	1.73514	1.73604	1.69363
136	1.75221	1.74017	1.73812	1.69628
136.2	1.75971	1.74142	1.73362	1.69853
136.4	1.75809	1.73944	1.73586	1.6935
136.6	1.75602	1.74472	1.73562	1.69841
136.8	1.75394	1.74422	1.73959	1.70049
137	1.76088	1.74119	1.74152	1.69658
137.2	1.76005	1.74528	1.73676	1.70511
137.4	1.76449	1.74875	1.73967	1.70245
137.6	1.75702	1.74887	1.74024	1.70651
137.8	1.76585	1.75182	1.74064	1.70983
138	1.75926	1.74781	1.74213	1.7105
138.2	1.76451	1.7526	1.7459	1.70566
138.4	1.7692	1.74949	1.73976	1.70606
138.6	1.76366	1.75213	1.74171	1.70724
138.8	1.76975	1.75225	1.7474	1.71101
139	1.76524	1.74648	1.74674	1.71414
139.2	1.7682	1.75165	1.74518	1.7101
139.4	1.76762	1.75922	1.75029	1.71416
139.6	1.76898	1.75876	1.75056	1.71575
139.8	1.76757	1.75788	1.75142	1.71227
140	1.77394	1.75724	1.75425	1.71405
140.2	1.77467	1.75893	1.7515	1.71513
140.4	1.77255	1.76039	1.7609	1.71896
140.6	1.7768	1.76125	1.75399	1.71615
140.8	1.77608	1.76668	1.75272	1.71947
141	1.77809	1.763	1.75679	1.72044
141.2	1.77821	1.76692	1.75797	1.71957
141.4	1.78139	1.76547	1.7634	1.72235
141.6	1.78226	1.76716	1.75812	1.72361
141.8	1.77771	1.76846	1.75978	1.72231
142	1.7868	1.76772	1.76337	1.72314
142.2	1.7847	1.771	1.76468	1.728
142.4	1.78337	1.76964	1.76623	1.72979
142.6	1.78617	1.7683	1.77375	1.7317
142.8	1.78427	1.77525	1.76338	1.73033
143	1.78837	1.77239	1.76815	1.7288
143.2	1.79026	1.77804	1.7702	1.73626
143.4	1.792	1.77484	1.77203	1.73185
143.6	1.78556	1.77879	1.77343	1.73255
143.8	1.78998	1.77785	1.76571	1.73452
144	1.79029	1.77686	1.76596	1.73056
144.2	1.79417	1.77686	1.76812	1.73413
144.4	1.79209	1.77688	1.7744	1.73756
144.6	1.79419	1.77832	1.77738	1.74153
144.8	1.79249	1.77855	1.77459	1.73776
145	1.79626	1.7777	1.77679	1.73753
145.2	1.79911	1.7798	1.77987	1.74413
145.4	1.79426	1.78603	1.7779	1.73958
145.6	1.79798	1.78491	1.78238	1.74095
145.8	1.80452	1.78707	1.77622	1.74568
146	1.80373	1.78569	1.78677	1.74829
146.2	1.80214	1.78737	1.77853	1.74601
146.4	1.80266	1.78904	1.77909	1.74325
146.6	1.80152	1.78849	1.78761	1.74251
146.8	1.80284	1.79105	1.78361	1.75245
147	1.80907	1.78893	1.78379	1.74721
147.2	1.80499	1.79395	1.78412	1.74709
147.4	1.81202	1.7831	1.78575	1.74572
147.6	1.80887	1.79601	1.78404	1.75155
147.8	1.81009	1.79565	1.78971	1.7497
148	1.80846	1.79484	1.79001	1.74669
148.2	1.80673	1.79306	1.78866	1.75342
148.4	1.81679	1.796	1.79078	1.75873
148.6	1.81568	1.79739	1.79199	1.74876
148.8	1.81253	1.80033	1.79427	1.75538
149	1.81291	1.79944	1.79025	1.7594
149.2	1.81014	1.79994	1.7971	1.76069
149.4	1.81469	1.80038	1.796	1.75559
149.6	1.81515	1.8019	1.78847	1.76002
149.8	1.81929	1.80046	1.79698	1.757
150	1.81973	1.8074	1.7958	1.7627
150.2	1.81722	1.801	1.79533	1.76276
150.4	1.81879	1.80923	1.79875	1.76223
150.6	1.82198	1.8066	1.80331	1.7646
150.8	1.82188	1.80112	1.80067	1.76656
151	1.82143	1.80646	1.80185	1.7649
151.2	1.81978	1.80697	1.8035	1.76691
151.4	1.82537	1.81191	1.80664	1.76684
151.6	1.8252	1.80884	1.80545	1.76545
151.8	1.82757	1.80771	1.80318	1.76655
152	1.82493	1.81031	1.80586	1.76818
152.2	1.82651	1.80966	1.80568	1.76569
152.4	1.8255	1.81377	1.80835	1.76855
152.6	1.82984	1.8134	1.80774	1.77414
152.8	1.82769	1.81277	1.80733	1.76798
153	1.83226	1.81448	1.81443	1.77431
153.2	1.83114	1.81681	1.81422	1.77237
153.4	1.82742	1.81815	1.80865	1.77602
153.6	1.83236	1.82461	1.81103	1.77582
153.8	1.83888	1.82001	1.81059	1.77393
154	1.8332	1.81526	1.8151	1.77379
154.2	1.83893	1.82357	1.81077	1.77832
154.4	1.83941	1.82143	1.81488	1.77985
154.6	1.83939	1.82483	1.82066	1.77939
154.8	1.83737	1.82393	1.81984	1.77779
155	1.84116	1.82422	1.81911	1.78029
155.2	1.83917	1.83039	1.81981	1.78138
155.4	1.84013	1.82825	1.82557	1.78609
155.6	1.83763	1.8284	1.81824	1.78612
155.8	1.83379	1.82832	1.81965	1.77965
156	1.84248	1.83277	1.82343	1.78474
156.2	1.84454	1.82933	1.82415	1.78516
156.4	1.84286	1.82921	1.82938	1.79045
156.6	1.84496	1.82841	1.82512	1.78699
156.8	1.84592	1.83428	1.82785	1.78659
157	1.85018	1.83086	1.8286	1.7885
157.2	1.84932	1.83512	1.82086	1.79065
157.4	1.84702	1.83538	1.82378	1.79391
157.6	1.84903	1.83271	1.83115	1.79203
157.8	1.85152	1.83204	1.83394	1.79135
158	1.84628	1.83557	1.82464	1.79121
158.2	1.84895	1.83263	1.83301	1.7896
158.4	1.85475	1.83716	1.83126	1.78952
158.6	1.84638	1.83958	1.82946	1.79168
158.8	1.85273	1.83468	1.8317	1.79407
159	1.85277	1.83597	1.8341	1.79112
159.2	1.85487	1.84298	1.83808	1.79562
159.4	1.85593	1.84047	1.84105	1.79937
159.6	1.85523	1.84017	1.8396	1.79906
159.8	1.85726	1.84086	1.83879	1.79647
160	1.85718	1.84228	1.83447	1.79653
160.2	1.85804	1.84367	1.8422	1.79778
160.4	1.85673	1.85023	1.83898	1.80121
160.6	1.8585	1.84628	1.83778	1.80251
160.8	1.86381	1.84687	1.84275	1.80063
161	1.85953	1.8499	1.83994	1.80034
161.2	1.86038	1.84885	1.84212	1.80681
161.4	1.86031	1.84855	1.84147	1.80404
161.6	1.86218	1.84487	1.84561	1.8032
161.8	1.86564	1.84745	1.83842	1.80626
162	1.86512	1.85252	1.84449	1.80357
162.2	1.86479	1.85274	1.85025	1.80802
162.4	1.86554	1.85282	1.84416	1.80846
162.6	1.87097	1.85361	1.85	1.80983
162.8	1.8692	1.8572	1.84846	1.81245
163	1.87471	1.85576	1.85157	1.80977
163.2	1.8638	1.85389	1.85003	1.80987
163.4	1.87304	1.85784	1.8499	1.81672
163.6	1.87588	1.85793	1.85222	1.80738
163.8	1.87616	1.85963	1.85167	1.80933
164	1.87338	1.86155	1.85141	1.81353
164.2	1.87733	1.86094	1.84725	1.81396
164.4	1.87317	1.85796	1.85535	1.81618
164.6	1.87335	1.86418	1.85819	1.81453
164.8	1.88044	1.8599	1.85524	1.8151
165	1.87654	1.86109	1.86003	1.81546
165.2	1.88003	1.86499	1.85762	1.81994
165.4	1.87865	1.86048	1.85853	1.82011
165.6	1.88267	1.86419	1.86041	1.82146
165.8	1.883	1.86178	1.858	1.82181
166	1.87845	1.86609	1.85984	1.81821
166.2	1.88224	1.86626	1.86093	1.82256
166.4	1.88397	1.86697	1.86142	1.82169
166.6	1.88035	1.86343	1.86025	1.82402
166.8	1.88589	1.86988	1.86364	1.8255
167	1.88042	1.87135	1.86151	1.81977
167.2	1.88549	1.8709	1.86747	1.82497
167.4	1.88479	1.86711	1.86404	1.8291
167.6	1.88094	1.86923	1.86297	1.82432
167.8	1.88685	1.87441	1.86661	1.82753
168	1.88699	1.87794	1.86488	1.82571
168.2	1.88392	1.87002	1.86274	1.82978
168.4	1.88783	1.8729	1.86779	1.82949
168.6	1.88935	1.87133	1.87031	1.83123
168.8	1.89227	1.87838	1.86477	1.83035
169	1.89099	1.8754	1.85978	1.82883
169.2	1.88732	1.87413	1.87062	1.83053
169.4	1.88999	1.87488	1.87159	1.83435
169.6	1.88945	1.87517	1.87673	1.83159
169.8	1.89447	1.87754	1.87293	1.83225
170	1.89539	1.87844	1.87269	1.83242
170.2	1.89014	1.87785	1.87465	1.83698
170.4	1.89689	1.87825	1.87456	1.83572
170.6	1.90121	1.877	1.88089	1.83714
170.8	1.89828	1.88229	1.88036	1.83818
171	1.89649	1.88586	1.87462	1.83939
171.2	1.90242	1.88188	1.88128	1.84087
171.4	1.90382	1.88762	1.88052	1.83868
171.6	1.89847	1.89127	1.8785	1.83937
171.8	1.89802	1.8811	1.88278	1.84261
172	1.89765	1.88336	1.87784	1.84176
172.2	1.90561	1.88763	1.88283	1.83649
172.4	1.90408	1.89026	1.8797	1.84111
172.6	1.90178	1.88443	1.88431	1.84441
172.8	1.90841	1.88588	1.88351	1.84005
173	1.90595	1.88876	1.88817	1.8465
173.2	1.90442	1.8905	1.88905	1.84754
173.4	1.90432	1.88853	1.87859	1.84698
173.6	1.90739	1.89435	1.88625	1.84527
173.8	1.90758	1.89102	1.88834	1.84655
174	1.9052	1.8924	1.88364	1.84966
174.2	1.90485	1.89287	1.8901	1.84985
174.4	1.90689	1.89119	1.88508	1.85245
174.6	1.91218	1.88908	1.88523	1.84322
174.8	1.90714	1.89142	1.89167	1.84695
175	1.90989	1.89601	1.88824	1.84806
175.2	1.90948	1.89742	1.88853	1.85697
175.4	1.9121	1.89487	1.89171	1.84716
175.6	1.91276	1.8955	1.88853	1.8545
175.8	1.91168	1.89522	1.89496	1.85084
176	1.91075	1.89924	1.89624	1.85732
176.2	1.91612	1.89616	1.89823	1.85242
176.4	1.91637	1.89888	1.89419	1.85695
176.6	1.91376	1.90403	1.88787	1.84777
176.8	1.91338	1.89721	1.8947	1.8546
177	1.9158	1.90086	1.89733	1.85474
177.2	1.91899	1.89995	1.89775	1.85671
177.4	1.91804	1.90408	1.89486	1.85576
177.6	1.91452	1.906	1.90078	1.85881
177.8	1.92148	1.90713	1.89947	1.85623
178	1.92118	1.90791	1.89881	1.86102
178.2	1.92256	1.90751	1.89967	1.8605
178.4	1.92528	1.90652	1.9033	1.86379
178.6	1.92153	1.90496	1.90149	1.85922
178.8	1.92495	1.90889	1.90858	1.86292
179	1.92535	1.90732	1.90223	1.86225
179.2	1.92206	1.9123	1.90637	1.86382
179.4	1.92488	1.90904	1.90424	1.85867
179.6	1.92322	1.91199	1.90138	1.86634
179.8	1.92506	1.91105	1.90852	1.86333
180	1.92172	1.91583	1.91032	1.8658
180.2	1.92758	1.91062	1.90464	1.86459
180.4	1.9266	1.91398	1.9069	1.86387
180.6	1.92917	1.91224	1.90964	1.86756
180.8	1.92999	1.91468	1.90767	1.86424
181	1.9291	1.91483	1.9031	1.86854
181.2	1.92996	1.90752	1.91085	1.87022
181.4	1.93311	1.91485	1.91431	1.86661
181.6	1.93143	1.91478	1.9141	1.86884
181.8	1.92988	1.91453	1.91433	1.8716
182	1.93286	1.91731	1.90995	1.86904
182.2	1.93749	1.91699	1.91546	1.86612
182.4	1.93544	1.91844	1.91274	1.87454
182.6	1.93406	1.91648	1.91286	1.86725
182.8	1.93443	1.92019	1.91379	1.87415
183	1.93232	1.9207	1.91199	1.8727
183.2	1.93811	1.92265	1.91529	1.8731
183.4	1.94122	1.92129	1.92015	1.87509
183.6	1.93505	1.92336	1.91835	1.87876
183.8	1.94296	1.91796	1.91526	1.87713
184	1.93628	1.92242	1.91907	1.88006
184.2	1.94033	1.92722	1.91351	1.8776
184.4	1.93577	1.92579	1.91245	1.87453
184.6	1.94056	1.92339	1.91787	1.88185
184.8	1.9467	1.92779	1.92135	1.87986
185	1.93944	1.92499	1.91486	1.88351
185.2	1.9434	1.93126	1.92315	1.87895
185.4	1.94052	1.92643	1.92253	1.8806
185.6	1.94383	1.93128	1.92113	1.87981
185.8	1.94326	1.9282	1.92108	1.88377
186	1.94336	1.92671	1.92182	1.88101
186.2	1.94401	1.92779	1.9224	1.88567
186.4	1.94733	1.92934	1.9285	1.88437
186.6	1.94596	1.92832	1.92776	1.88419
186.8	1.95407	1.92758	1.92584	1.88599
187	1.94505	1.93813	1.92518	1.88393
187.2	1.94924	1.92901	1.92844	1.88638
187.4	1.95222	1.93251	1.93005	1.8861
187.6	1.94455	1.93387	1.93052	1.8897
187.8	1.95487	1.93417	1.92994	1.88868
188	1.95224	1.92999	1.92715	1.88461
188.2	1.95134	1.93232	1.93186	1.88988
188.4	1.94886	1.93535	1.93113	1.89294
188.6	1.95461	1.93882	1.93127	1.88716
188.8	1.9539	1.9331	1.93538	1.89213
189	1.9506	1.93603	1.93337	1.8884
189.2	1.95425	1.93789	1.93426	1.89077
189.4	1.95503	1.93969	1.93739	1.89116
189.6	1.95164	1.94148	1.93625	1.89281
189.8	1.95399	1.94021	1.93568	1.89523
190	1.95401	1.94057	1.93561	1.89212
190.2	1.95809	1.94142	1.93921	1.891
190.4	1.9612	1.93809	1.94127	1.89651
190.6	1.95863	1.9406	1.93981	1.89955
190.8	1.95753	1.94225	1.93729	1.89585
191	1.96329	1.94214	1.93719	1.89581
191.2	1.96238	1.94362	1.94036	1.89742
191.4	1.96372	1.94182	1.93922	1.89675
191.6	1.9581	1.94943	1.94218	1.89495
191.8	1.96263	1.94822	1.94148	1.89722
192	1.95901	1.94443	1.94724	1.89603
192.2	1.96274	1.94534	1.94093	1.90025
192.4	1.96053	1.94453	1.94253	1.89872
192.6	1.96316	1.95154	1.94164	1.90064
192.8	1.964	1.9444	1.9451	1.89984
193	1.96826	1.94712	1.9498	1.90602
193.2	1.96656	1.94693	1.94344	1.89978
193.4	1.96447	1.95133	1.94672	1.90569
193.6	1.97005	1.94807	1.95049	1.90446
193.8	1.97051	1.94883	1.94276	1.90137
194	1.965	1.95198	1.94876	1.90641
194.2	1.96761	1.95422	1.94566	1.9048
194.4	1.97017	1.95472	1.94628	1.90558
194.6	1.96956	1.95441	1.95019	1.90358
194.8	1.96885	1.95036	1.94618	1.90945
195	1.97225	1.95168	1.95117	1.91081
195.2	1.97301	1.95076	1.95041	1.90597
195.4	1.96931	1.95414	1.95521	1.90871
195.6	1.97337	1.95481	1.9538	1.91009
195.8	1.97367	1.9546	1.94919	1.91179
196	1.97215	1.95779	1.94916	1.91558
196.2	1.97048	1.9598	1.95668	1.91303
196.4	1.97456	1.95634	1.95566	1.91249
196.6	1.97593	1.9601	1.954	1.9125
196.8	1.97989	1.96229	1.95217	1.91444
197	1.97926	1.96147	1.95801	1.9143
197.2	1.97416	1.96461	1.95374	1.91255
197.4	1.97574	1.96593	1.95753	1.91191
197.6	1.98012	1.9652	1.95666	1.92184
197.8	1.97719	1.96184	1.95809	1.91336
198	1.98235	1.96028	1.95923	1.91824
198.2	1.97826	1.95905	1.95535	1.91398
198.4	1.97738	1.96052	1.95834	1.917
198.6	1.98073	1.96569	1.95834	1.91213
198.8	1.98367	1.96454	1.95568	1.91624
199	1.9779	1.95986	1.96103	1.91643
199.2	1.98185	1.96771	1.9593	1.91593
199.4	1.98489	1.96526	1.95988	1.91721
199.6	1.98206	1.96863	1.96436	1.92399
199.8	1.97997	1.96644	1.95844	1.92094
200	1.98512	1.97058	1.96333	1.9197
200.2	1.98391	1.96502	1.96208	1.92559
200.4	1.98639	1.97033	1.9597	1.92361
200.6	1.98029	1.96674	1.96654	1.92256
200.8	1.98691	1.96918	1.96519	1.9217
201	1.98677	1.96954	1.96751	1.91586
201.2	1.98619	1.97009	1.96913	1.92356
201.4	1.98741	1.96884	1.96731	1.92387
201.6	1.98649	1.96882	1.96698	1.92711
201.8	1.98974	1.97252	1.96429	1.92244
202	1.99084	1.97198	1.96988	1.9271
202.2	1.99089	1.97565	1.96492	1.92779
202.4	1.98666	1.97212	1.973	1.92901
202.6	1.98943	1.97273	1.96763	1.92608
202.8	1.99102	1.9723	1.96633	1.92923
203	1.99144	1.96836	1.96973	1.92688
203.2	1.99032	1.97759	1.96796	1.92508
203.4	1.99568	1.97467	1.96952	1.93071
203.6	1.99489	1.97772	1.97581	1.92916
203.8	1.997	1.97341	1.97172	1.92763
204	1.98946	1.97645	1.97615	1.93033
204.2	1.99501	1.9766	1.97846	1.93129
204.4	1.9904	1.97865	1.97692	1.9343
204.6	1.99329	1.98157	1.97076	1.93322
204.8	1.99612	1.97967	1.97524	1.93251
205	1.99455	1.98466	1.97157	1.92548
205.2	1.99293	1.97896	1.97555	1.94
205.4	1.99849	1.97868	1.9684	1.93404
205.6	1.99731	1.97696	1.97572	1.9336
205.8	1.99835	1.98111	1.97878	1.93512
206	1.99887	1.97967	1.98064	1.93212
206.2	2.00081	1.98387	1.97879	1.93774
206.4	1.99946	1.98928	1.9735	1.93716
206.6	1.99897	1.98595	1.97989	1.93701
206.8	2.00168	1.98381	1.9796	1.93719
207	1.99996	1.98248	1.97847	1.93649
207.2	2.00218	1.98417	1.98103	1.93689
207.4	2.0005	1.98648	1.98291	1.94015
207.6	2.00639	1.98536	1.98404	1.93798
207.8	2.00731	1.98819	1.98374	1.93943
208	2.00555	1.98371	1.98079	1.93965
208.2	2.00335	1.98692	1.98038	1.94034
208.4	2.00368	1.99292	1.98283	1.93979
208.6	2.00356	1.98947	1.98617	1.93917
208.8	2.00396	1.99153	1.98759	1.94305
209	2.00357	1.99291	1.98453	1.94382
209.2	2.00384	1.99347	1.99024	1.94187
209.4	2.00952	1.99569	1.98567	1.94221
209.6	2.01463	1.99036	1.98791	1.94419
209.8	2.01106	1.99447	1.99035	1.94601
210	2.00451	1.99105	1.98877	1.9419
210.2	2.00908	1.9933	1.98945	1.94704
210.4	2.01082	1.9916	1.98483	1.9449
210.6	2.00762	1.99724	1.98816	1.95001
210.8	2.01299	1.99597	1.98674	1.94784
211	2.01083	1.99667	1.98659	1.94882
211.2	2.01783	1.99491	1.99258	1.94735
211.4	2.01279	1.99954	1.98784	1.95001
211.6	2.01409	1.99934	1.99258	1.94564
211.8	2.01347	1.99434	1.98969	1.95041
212	2.01381	1.99673	1.99505	1.95158
212.2	2.0187	1.99465	1.99398	1.95311
212.4	2.0186	2.00064	1.99302	1.94672
212.6	2.01839	1.99991	1.99405	1.94881
212.8	2.01218	1.99965	2.00025	1.95506
213	2.01687	2.00061	1.99574	1.95286
213.2	2.0179	1.99648	1.99811	1.95077
213.4	2.01973	1.99975	1.99788	1.95225
213.6	2.01625	2.0033	1.99551	1.95172
213.8	2.02216	2.00118	1.99729	1.95578
214	2.02197	2.00427	2.00008	1.95562
214.2	2.02074	2.00259	1.99942	1.96128
214.4	2.02471	2.00831	1.99638	1.95596
214.6	2.02429	2.00829	2.00597	1.95798
214.8	2.0228	2.00398	1.99775	1.95953
215	2.01848	2.00594	1.99872	1.95499
215.2	2.01974	2.00438	2.00091	1.95909
215.4	2.02587	2.00223	2.00311	1.96068
215.6	2.02204	2.00675	2.0022	1.95467
215.8	2.02132	2.00451	2.00339	1.95876
216	2.02711	2.00965	2.00231	1.95882
216.2	2.02412	2.00594	2.00406	1.95819
216.4	2.0218	2.01086	2.00273	1.95768
216.6	2.02652	2.00603	2.00466	1.9567
216.8	2.02785	2.00929	2.00579	1.96335
217	2.02705	2.0093	2.00426	1.96244
217.2	2.0282	2.0093	2.01492	1.96161
217.4	2.02448	2.00747	2.00582	1.96085
217.6	2.02637	2.01231	2.00468	1.9646
217.8	2.02796	2.01159	2.00436	1.96359
218	2.03089	2.01076	2.00518	1.96418
218.2	2.03172	2.0135	2.01191	1.95853
218.4	2.0247	2.01617	2.00786	1.96437
218.6	2.03242	2.01059	2.01024	1.96215
218.8	2.03094	2.01187	2.01127	1.9685
219	2.03189	2.01909	2.00695	1.96448
219.2	2.02923	2.01073	2.01061	1.96546
219.4	2.03189	2.01743	2.00467	1.96681
219.6	2.0333	2.0151	2.00873	1.96583
219.8	2.03266	2.01361	2.01038	1.9678
220	2.03214	2.01554	2.01159	1.96727
220.2	2.03237	2.01768	2.00765	1.96574
220.4	2.03392	2.01537	2.01588	1.96898
220.6	2.0363	2.01901	2.01608	1.97173
220.8	2.03799	2.01355	2.01227	1.96636
221	2.03589	2.02022	2.01939	1.96947
221.2	2.0325	2.02125	2.01452	1.97109
221.4	2.03621	2.01517	2.01234	1.97382
221.6	2.03425	2.01663	2.01407	1.97284
221.8	2.03831	2.01996	2.0194	1.9663
222	2.03201	2.02095	2.0149	1.97559
222.2	2.04162	2.01556	2.01631	1.97506
222.4	2.03997	2.02499	2.02208	1.97341
222.6	2.03644	2.01518	2.01777	1.9703
222.8	2.04244	2.02441	2.01726	1.97074
223	2.04195	2.02391	2.01839	1.98015
223.2	2.04271	2.0208	2.01605	1.9734
223.4	2.04178	2.02708	2.02286	1.97503
223.6	2.04131	2.02336	2.01946	1.9773
223.8	2.04313	2.02799	2.01951	1.97372
224	2.04117	2.02485	2.021	1.97853
224.2	2.04022	2.02571	2.0212	1.9723
224.4	2.04391	2.0281	2.0212	1.98265
224.6	2.04672	2.02882	2.02327	1.97604
224.8	2.04284	2.02788	2.02447	1.97734
225	2.04456	2.03173	2.02127	1.97467
225.2	2.04376	2.02845	2.02438	1.97802
225.4	2.0483	2.02949	2.02291	1.98339
225.6	2.04698	2.02793	2.02245	1.98385
225.8	2.05027	2.02934	2.02364	1.9775
226	2.0421	2.03092	2.02484	1.98163
226.2	2.05022	2.03026	2.02605	1.97904
226.4	2.04897	2.03183	2.02614	1.9836
226.6	2.04882	2.03163	2.02752	1.98017
226.8	2.04954	2.031	2.02377	1.97871
227	2.04528	2.03538	2.02319	1.97911
227.2	2.05438	2.0312	2.02743	1.98578
227.4	2.04973	2.02914	2.02378	1.98315
227.6	2.05255	2.0337	2.02909	1.98095
227.8	2.0536	2.03348	2.0274	1.98324
228	2.05334	2.03274	2.0346	1.98672
228.2	2.05065	2.03625	2.03331	1.98246
228.4	2.05087	2.03293	2.03129	1.98722
228.6	2.05156	2.03213	2.03023	1.98839
228.8	2.04926	2.03436	2.02936	1.98194
229	2.05456	2.03443	2.02784	1.98788
229.2	2.0502	2.03809	2.028	1.98914
229.4	2.04978	2.03753	2.03062	1.9878
229.6	2.05414	2.03795	2.03524	1.9917
229.8	2.05322	2.03952	2.03322	1.98813
230	2.05533	2.03764	2.03174	1.98695
230.2	2.05621	2.04221	2.03656	1.98836
230.4	2.05695	2.03788	2.03301	1.98794
230.6	2.05939	2.03695	2.03101	1.99271
230.8	2.05725	2.0394	2.03719	1.9889
231	2.05703	2.03868	2.03207	1.99155
231.2	2.0585	2.04064	2.03754	1.99351
231.4	2.05675	2.04137	2.03834	1.99328
231.6	2.06211	2.03976	2.03396	1.9937
231.8	2.05944	2.04165	2.03566	1.99691
232	2.06628	2.04049	2.03676	1.99214
232.2	2.05553	2.04228	2.03701	1.98758
232.4	2.05755	2.04556	2.03422	1.99439
232.6	2.06021	2.04434	2.03801	1.99767
232.8	2.06438	2.0451	2.03804	1.99639
233	2.06169	2.04407	2.04171	1.99879
233.2	2.06212	2.04518	2.03675	1.99503
233.4	2.0626	2.045	2.04275	1.99816
233.6	2.06655	2.04799	2.04297	1.99953
233.8	2.0656	2.04735	2.04355	1.99518
234	2.06721	2.0512	2.04119	1.99701
234.2	2.06419	2.05461	2.04067	1.9935
234.4	2.06345	2.04867	2.04212	1.99574
234.6	2.06191	2.05104	2.04531	1.99993
234.8	2.06472	2.04973	2.04308	2.00475
235	2.0645	2.04927	2.04245	2.00235
235.2	2.0645	2.04811	2.03858	1.99635
235.4	2.06828	2.04854	2.04788	2.00577
235.6	2.06537	2.04742	2.0424	2.0007
235.8	2.07064	2.04924	2.04454	2.00206
236	2.07134	2.05146	2.04662	1.99855
236.2	2.06992	2.05399	2.04961	2.00177
236.4	2.06819	2.0544	2.04559	2.00331
236.6	2.06761	2.05149	2.0491	2.00077
236.8	2.06572	2.0539	2.04494	2.00494
237	2.07289	2.05685	2.0463	2.00215
237.2	2.07413	2.05005	2.05203	2.00485
237.4	2.07305	2.04958	2.04699	2.00407
237.6	2.07342	2.04988	2.0494	2.0039
237.8	2.06755	2.04705	2.04995	2.0102
238	2.07305	2.05484	2.04873	2.00483
238.2	2.07223	2.05534	2.05093	2.00615
238.4	2.07074	2.05178	2.05376	2.00054
238.6	2.0717	2.05337	2.04961	2.00544
238.8	2.07705	2.05442	2.05359	2.00578
239	2.07073	2.05381	2.05325	2.00514
239.2	2.07449	2.05709	2.05247	2.00912
239.4	2.07713	2.05541	2.05052	2.00469
239.6	2.07355	2.05983	2.0547	2.01267
239.8	2.07408	2.05497	2.04919	2.00818
240	2.08479	2.07539	2.06748	2.02445
240.2	2.09031	2.07136	2.07463	2.01808
240.4	2.08243	2.07363	2.06961	2.01792
240.6	2.08092	2.07395	2.0706	2.02397
240.8	2.0825	2.07158	2.07433	2.02184
241	2.08422	2.07746	2.0737	2.02812
241.2	2.0857	2.07331	2.07018	2.01942
241.4	2.08338	2.06953	2.06996	2.02481
241.6	2.08854	2.07125	2.06905	2.01698
241.8	2.08469	2.06969	2.0678	2.0264
242	2.08472	2.07328	2.06657	2.02216
242.2	2.08731	2.07291	2.07126	2.01883
242.4	2.08756	2.0742	2.06815	2.02082
242.6	2.08397	2.07745	2.06875	2.02982
242.8	2.08332	2.07066	2.06996	2.02636
243	2.08992	2.07349	2.0715	2.02239
243.2	2.08682	2.07172	2.07042	2.02222
243.4	2.08548	2.07671	2.06669	2.02645
243.6	2.08583	2.07609	2.06977	2.02231
243.8	2.08485	2.07128	2.07035	2.02226
244	2.08309	2.06912	2.07073	2.02338
244.2	2.08397	2.07079	2.07053	2.02024
244.4	2.08826	2.07144	2.07085	2.02336
244.6	2.08448	2.07339	2.07015	2.02238
244.8	2.08219	2.07394	2.06948	2.02447
245	2.08331	2.07316	2.07122	2.02338
245.2	2.08879	2.06734	2.07118	2.02075
245.4	2.08223	2.07536	2.06717	2.02223
245.6	2.0825	2.07662	2.07204	2.02199
245.8	2.08661	2.07396	2.06985	2.02109
246	2.08522	2.07465	2.07277	2.02598
246.2	2.08473	2.07457	2.06821	2.02292
246.4	2.08322	2.07467	2.07087	2.02325
246.6	2.08433	2.06679	2.06596	2.02444
246.8	2.08741	2.07356	2.07161	2.02241
247	2.088	2.07558	2.07283	2.02295
247.2	2.08307	2.07331	2.06709	2.02152
247.4	2.09077	2.07385	2.07472	2.02657
247.6	2.08487	2.07644	2.06947	2.02372
247.8	2.08241	2.07253	2.06641	2.0245
248	2.08343	2.07463	2.07347	2.02048
248.2	2.08622	2.07383	2.07023	2.0243
248.4	2.08993	2.07198	2.06895	2.02712
248.6	2.0867	2.07595	2.06849	2.02337
248.8	2.08481	2.07411	2.0701	2.02576
249	2.08319	2.07785	2.0718	2.02227
249.2	2.08632	2.07985	2.07368	2.02322
249.4	2.08363	2.06908	2.06467	2.02159
249.6	2.08892	2.0708	2.07396	2.0226
249.8	2.08577	2.0709	2.06596	2.03173
250	2.08195	2.07201	2.07203	2.02377
250.2	2.08601	2.07548	2.06917	2.02584
250.4	2.08324	2.07051	2.0672	2.02157
250.6	2.08395	2.07102	2.07637	2.02007
250.8	2.08751	2.0737	2.07048	2.02219
251	2.08321	2.07468	2.0705	2.02174
251.2	2.08341	2.07374	2.0716	2.02161
251.4	2.07948	2.07459	2.06749	2.02328
251.6	2.08631	2.07474	2.07033	2.0235
251.8	2.0863	2.06903	2.06675	2.02804
252	2.08498	2.07106	2.0712	2.01897
252.2	2.08365	2.07473	2.06527	2.02281
252.4	2.08622	2.07231	2.06946	2.01891
252.6	2.08982	2.07204	2.06592	2.02192
252.8	2.0839	2.07207	2.06606	2.02354
253	2.08917	2.07252	2.07152	2.02086
253.2	2.08407	2.07289	2.06782	2.02199
253.4	2.08389	2.07519	2.06552	2.01969
253.6	2.08166	2.07427	2.06754	2.02227
253.8	2.0841	2.0719	2.06881	2.02291
254	2.08607	2.07214	2.06652	2.02702
254.2	2.08991	2.07428	2.06416	2.02347
254.4	2.0832	2.07601	2.07074	2.02226
254.6	2.08374	2.07055	2.07094	2.02169
254.8	2.08577	2.06986	2.06614	2.02331
255	2.08328	2.07221	2.0758	2.02053
255.2	2.08575	2.06867	2.06408	2.02287
255.4	2.0822	2.07006	2.06765	2.02301
255.6	2.08767	2.07054	2.07009	2.0203
255.8	2.07984	2.07295	2.06886	2.02389
256	2.08427	2.06959	2.06517	2.0211
256.2	2.08224	2.07201	2.06781	2.02666
256.4	2.08536	2.0717	2.07076	2.01912
256.6	2.08511	2.07388	2.06631	2.01808
256.8	2.0781	2.07124	2.07234	2.02095
257	2.0837	2.07111	2.06894	2.02286
257.2	2.08397	2.07289	2.06601	2.01955
257.4	2.08156	2.07044	2.06422	2.02026
257.6	2.0828	2.06563	2.06803	2.02352
257.8	2.08554	2.06589	2.06813	2.02203
258	2.08559	2.06963	2.0643	2.02048
258.2	2.07609	2.0686	2.06431	2.01971
258.4	2.08379	2.07074	2.06542	2.01777
258.6	2.08115	2.07055	2.07101	2.02709
258.8	2.08671	2.07137	2.06612	2.02093
259	2.08681	2.06595	2.06379	2.0195
259.2	2.08456	2.06609	2.06898	2.0193
259.4	2.08078	2.07432	2.06434	2.01814
259.6	2.0771	2.07196	2.06555	2.01971
259.8	2.08372	2.07157	2.06845	2.01552
260	2.07835	2.076	2.06696	2.02042
260.2	2.08573	2.0673	2.06772	2.01966
260.4	2.08108	2.06956	2.0679	2.02028
260.6	2.08619	2.06392	2.0686	2.02098
260.8	2.08096	2.06779	2.06475	2.01471
261	2.08015	2.07088	2.06721	2.01771
261.2	2.08014	2.06828	2.06798	2.01657
261.4	2.07884	2.06925	2.06933	2.01873
261.6	2.08006	2.0662	2.06414	2.01958
261.8	2.08097	2.06366	2.06187	2.02171
262	2.08396	2.07223	2.06714	2.02021
262.2	2.08116	2.06985	2.06286	2.01864
262.4	2.08211	2.07068	2.06541	2.01963
262.6	2.08459	2.06875	2.06177	2.02022
262.8	2.08391	2.0693	2.06752	2.01855
263	2.08019	2.06468	2.06746	2.01793
263.2	2.07503	2.06896	2.0641	2.01613
263.4	2.08006	2.06599	2.06654	2.0164
263.6	2.08198	2.06593	2.06394	2.01131
263.8	2.08136	2.07043	2.06719	2.01787
264	2.08192	2.06564	2.06491	2.01235
264.2	2.08366	2.06634	2.06423	2.01924
264.4	2.07988	2.07432	2.0638	2.01737
264.6	2.08231	2.06628	2.05885	2.0174
264.8	2.08049	2.06374	2.06872	2.02012
265	2.07675	2.06969	2.06636	2.01844
265.2	2.08119	2.06784	2.06418	2.01745
265.4	2.07915	2.0692	2.06986	2.01611
265.6	2.08228	2.06669	2.06968	2.01493
265.8	2.08244	2.06866	2.0645	2.02114
266	2.0767	2.0657	2.06809	2.02267
266.2	2.08108	2.07	2.06626	2.01756
266.4	2.085	2.06686	2.06004	2.01765
266.6	2.08069	2.06845	2.06064	2.01309
266.8	2.07661	2.06416	2.06754	2.01975
267	2.08343	2.06745	2.06588	2.01792
267.2	2.07795	2.069	2.0636	2.01876
267.4	2.08306	2.06689	2.06784	2.01946
267.6	2.08347	2.06908	2.06298	2.01385
267.8	2.08335	2.06712	2.06354	2.01859
268	2.08068	2.06632	2.06312	2.01765
268.2	2.07661	2.06979	2.06452	2.01889
268.4	2.07848	2.06804	2.06486	2.02174
268.6	2.08049	2.06997	2.06309	2.01899
268.8	2.07452	2.05931	2.06358	2.02101
269	2.0748	2.06786	2.06776	2.01801
269.2	2.08176	2.06747	2.06537	2.02191
269.4	2.07605	2.0655	2.06045	2.02305
269.6	2.08056	2.06056	2.06385	2.01565
269.8	2.07937	2.06415	2.06374	2.01664
270	2.08139	2.06878	2.06507	2.01678
270.2	2.08086	2.0672	2.06445	2.01492
270.4	2.07568	2.06631	2.06871	2.01243
270.6	2.07884	2.06539	2.06644	2.0208
270.8	2.08683	2.06767	2.0663	2.01707
271	2.08057	2.07103	2.06285	2.01485
271.2	2.07792	2.06937	2.06666	2.01593
271.4	2.07688	2.06621	2.06139	2.01301
271.6	2.07938	2.06286	2.06688	2.01819
271.8	2.07592	2.06383	2.06159	2.02074
272	2.08003	2.069	2.06531	2.01609
272.2	2.07577	2.0647	2.0643	2.01327
272.4	2.07986	2.06666	2.0659	2.01246
272.6	2.08363	2.0676	2.06075	2.01884
272.8	2.08175	2.06789	2.0608	2.01565
273	2.08091	2.0655	2.06325	2.01323
273.2	2.07813	2.06512	2.05944	2.01867
273.4	2.07455	2.06815	2.06444	2.00873
273.6	2.07918	2.06888	2.0613	2.01055
273.8	2.07808	2.06407	2.05629	2.01831
274	2.07806	2.06531	2.06173	2.02014
274.2	2.07945	2.07345	2.05923	2.01897
274.4	2.08047	2.06432	2.06132	2.0163
274.6	2.07836	2.0629	2.06425	2.01549
274.8	2.07641	2.06731	2.06237	2.01817
275	2.0789	2.06558	2.06325	2.01135
275.2	2.07675	2.06811	2.06308	2.01627
275.4	2.08157	2.06707	2.06544	2.0144
275.6	2.07746	2.06388	2.05841	2.01568
275.8	2.08001	2.06381	2.0576	2.01449
276	2.07759	2.06824	2.06593	2.01597
276.2	2.07948	2.06333	2.06692	2.01474
276.4	2.08039	2.06283	2.06158	2.01182
276.6	2.07739	2.06146	2.06654	2.0123
276.8	2.07565	2.06365	2.06946	2.01648
277	2.07254	2.06905	2.06911	2.01691
277.2	2.07879	2.06556	2.06246	2.01883
277.4	2.07883	2.06523	2.06459	2.01343
277.6	2.07894	2.06816	2.06353	2.0115
277.8	2.07983	2.06637	2.05881	2.01812
278	2.07876	2.06667	2.06008	2.01434
278.2	2.07856	2.06267	2.05889	2.01619
278.4	2.0796	2.0655	2.06437	2.01537
278.6	2.07988	2.07066	2.06543	2.015
278.8	2.08087	2.06496	2.06583	2.01403
279	2.07423	2.06595	2.06246	2.01743
279.2	2.08504	2.06155	2.06147	2.01293
279.4	2.07489	2.06615	2.06249	2.01736
279.6	2.07342	2.06874	2.05823	2.01454
279.8	2.07767	2.06109	2.06146	2.01543
280	2.08066	2.06459	2.06256	2.01193
280.2	2.07573	2.06669	2.06367	2.00955
280.4	2.07729	2.06735	2.06201	2.00725
280.6	2.0791	2.06374	2.05748	2.01647
280.8	2.08129	2.06285	2.06249	2.01335
281	2.07364	2.06539	2.05688	2.01293
281.2	2.07756	2.06209	2.06029	2.0095
281.4	2.07987	2.06286	2.06047	2.01137
281.6	2.07648	2.06673	2.05979	2.01263
281.8	2.0765	2.06511	2.06225	2.01366
282	2.07439	2.0649	2.0627	2.0114
282.2	2.0793	2.06062	2.066	2.01313
282.4	2.07624	2.06609	2.05666	2.01228
282.6	2.07662	2.06625	2.06234	2.00869
282.8	2.07804	2.06142	2.05526	2.01717
283	2.07596	2.06262	2.06326	2.01281
283.2	2.07602	2.05902	2.06019	2.00987
283.4	2.07493	2.06208	2.06165	2.01094
283.6	2.07273	2.06607	2.06164	2.01389
283.8	2.07552	2.06672	2.06008	2.011
284	2.07016	2.06105	2.05935	2.00561
284.2	2.07446	2.06093	2.06099	2.0124
284.4	2.07894	2.06531	2.06287	2.01287
284.6	2.07474	2.06579	2.05858	2.01047
284.8	2.07686	2.06734	2.06032	2.00994
285	2.07685	2.05733	2.05767	2.01176
285.2	2.07598	2.06285	2.05953	2.01008
285.4	2.07568	2.06569	2.06901	2.01483
285.6	2.07306	2.06057	2.05974	2.01373
285.8	2.07113	2.06602	2.06133	2.01253
286	2.07851	2.06376	2.06303	2.00829
286.2	2.07697	2.06215	2.05884	2.01654
286.4	2.07614	2.05994	2.0575	2.0115
286.6	2.07597	2.06188	2.05843	2.011
286.8	2.07599	2.06844	2.05701	2.015
287	2.0795	2.06371	2.06081	2.0097
287.2	2.07576	2.06432	2.06262	2.00633
287.4	2.074	2.05937	2.05639	2.01337
287.6	2.07261	2.0634	2.06061	2.01608
287.8	2.0787	2.05825	2.06238	2.00715
288	2.07689	2.06305	2.05584	2.01485
288.2	2.07383	2.06449	2.0584	2.01013
288.4	2.07518	2.05777	2.05893	2.01666
288.6	2.07144	2.06355	2.06005	2.01145
288.8	2.07582	2.05891	2.05519	2.00986
289	2.07187	2.06197	2.05741	2.01859
289.2	2.07469	2.05984	2.05879	2.01314
289.4	2.0724	2.06203	2.05961	2.0154
289.6	2.07613	2.06569	2.0623	2.01303
289.8	2.07228	2.06149	2.0606	2.0135
290	2.07454	2.05732	2.05867	2.01055
290.2	2.07232	2.0626	2.06052	2.01153
290.4	2.07005	2.05981	2.0573	2.00992
290.6	2.07609	2.06589	2.05711	2.01144
290.8	2.07262	2.06248	2.05485	2.01463
291	2.07615	2.06351	2.06244	2.01137
291.2	2.07741	2.06245	2.0565	2.00807
291.4	2.07795	2.05955	2.05692	2.012
291.6	2.07816	2.06811	2.06151	2.00984
291.8	2.06795	2.05771	2.05753	2.01347
292	2.07465	2.06301	2.05683	2.01273
292.2	2.07341	2.06171	2.05828	2.0137
292.4	2.07656	2.05909	2.05875	2.01249
292.6	2.07652	2.06243	2.05393	2.01094
292.8	2.07093	2.06473	2.05326	2.01171
293	2.07534	2.06392	2.0627	2.0124
293.2	2.07024	2.06167	2.05295	2.01284
293.4	2.06999	2.06329	2.05875	2.01118
293.6	2.07211	2.06064	2.05566	2.00792
293.8	2.0699	2.06298	2.05163	2.01038
294	2.07228	2.06068	2.06077	2.01049
294.2	2.07298	2.06435	2.06079	2.01083
294.4	2.07537	2.06036	2.06473	2.00661
294.6	2.07527	2.06029	2.06034	2.01218
294.8	2.07119	2.06018	2.05368	2.01081
295	2.07241	2.06385	2.05398	2.00838
295.2	2.07236	2.0626	2.05712	2.0071
295.4	2.07072	2.06103	2.06005	2.00929
295.6	2.07591	2.05774	2.05556	2.01113
295.8	2.0725	2.05819	2.06106	2.0133
296	2.07443	2.06233	2.06172	2.00642
296.2	2.07668	2.06203	2.06216	2.00813
296.4	2.07474	2.06479	2.05992	2.01027
296.6	2.07421	2.0656	2.05897	2.00663
296.8	2.07486	2.06426	2.05465	2.01145
297	2.07487	2.05939	2.05946	2.0116
297.2	2.07155	2.05884	2.05745	2.00606
297.4	2.07366	2.06106	2.05549	2.00856
297.6	2.07106	2.05711	2.0576	2.01022
297.8	2.06488	2.06558	2.05927	2.0094
298	2.07263	2.05967	2.05793	2.00852
298.2	2.07231	2.06005	2.05818	2.00895
298.4	2.07608	2.06416	2.05559	2.00583
298.6	2.07643	2.06207	2.05577	2.00929
298.8	2.07152	2.06047	2.05738	2.00936
299	2.07689	2.05999	2.05767	2.01076
299.2	2.06753	2.05922	2.05438	2.01039
299.4	2.07047	2.0578	2.05837	2.01204
299.6	2.07157	2.06029	2.0577	2.00408
299.8	2.07038	2.05999	2.05849	2.00851
300	2.06982	2.0594	2.05987	2.01181
300.2	2.07027	2.0584	2.05626	2.01405
300.4	2.0753	2.06394	2.0581	2.00382
300.6	2.07213	2.05954	2.0587	2.01102
300.8	2.07083	2.06224	2.05876	2.00773
301	2.06808	2.05785	2.05431	2.00654
301.2	2.06745	2.05635	2.05947	2.0123
301.4	2.0748	2.05798	2.05489	2.01143
301.6	2.07023	2.06182	2.05576	2.01062
301.8	2.06879	2.0545	2.05421	2.00804
302	2.07648	2.06132	2.06064	2.01276
302.2	2.07282	2.05893	2.05833	2.00853
302.4	2.07175	2.05699	2.0606	2.01359
302.6	2.07054	2.05817	2.05412	2.00739
302.8	2.07028	2.05549	2.05729	2.01369
303	2.07344	2.06506	2.05702	2.00281
303.2	2.07082	2.0576	2.05833	2.00915
303.4	2.07008	2.05631	2.05495	2.01365
303.6	2.06744	2.05846	2.05435	2.00523
303.8	2.06955	2.06376	2.05246	2.0089
304	2.06921	2.05931	2.05464	2.00483
304.2	2.0726	2.05879	2.0566	2.0086
304.4	2.07212	2.05885	2.0584	2.00648
304.6	2.07334	2.05735	2.0579	2.0094
304.8	2.06889	2.06007	2.05605	2.00728
305	2.07469	2.05805	2.0536	2.00962
305.2	2.06942	2.05154	2.04955	2.00874
305.4	2.06877	2.05521	2.06135	2.00975
305.6	2.06589	2.06026	2.05458	2.00831
305.8	2.0702	2.0587	2.05466	2.00939
306	2.06899	2.05947	2.05437	2.0056
306.2	2.06681	2.05909	2.05782	2.00687
306.4	2.0711	2.05596	2.05625	2.0055
306.6	2.0658	2.05979	2.05801	2.00607
306.8	2.0692	2.05558	2.0547	2.00703
307	2.07002	2.05443	2.05531	2.00827
307.2	2.06747	2.05978	2.05883	1.99764
307.4	2.06827	2.05747	2.05608	2.0065
307.6	2.06773	2.05238	2.05568	2.01147
307.8	2.0713	2.0595	2.05328	2.00859
308	2.07036	2.06254	2.0538	2.00315
308.2	2.07253	2.05795	2.05337	2.00725
308.4	2.06576	2.05738	2.05545	2.00481
308.6	2.07005	2.06268	2.0536	2.00966
308.8	2.07255	2.05623	2.05804	2.01049
309	2.06927	2.058	2.05661	2.00369
309.2	2.07316	2.05893	2.05262	2.00946
309.4	2.0691	2.05607	2.04916	2.00486
309.6	2.07043	2.05807	2.05251	2.00387
309.8	2.07104	2.05645	2.05306	2.00749
310	2.07041	2.05823	2.05723	2.00699
310.2	2.07245	2.05534	2.05644	2.01169
310.4	2.07298	2.06062	2.05529	2.00806
310.6	2.0678	2.0624	2.05825	2.0037
310.8	2.07012	2.05695	2.05236	2.00512
311	2.06976	2.05665	2.05486	2.00835
311.2	2.07079	2.05418	2.05313	2.00701
311.4	2.06972	2.05335	2.05557	2.00746
311.6	2.06884	2.05967	2.05461	2.00741
311.8	2.07229	2.05556	2.05544	2.00378
312	2.0701	2.05512	2.05139	2.00646
312.2	2.06938	2.05607	2.05357	2.00619
312.4	2.06766	2.05559	2.05543	2.00504
312.6	2.07116	2.05251	2.05574	2.01013
312.8	2.06719	2.05471	2.05475	2.00473
313	2.07119	2.0555	2.055	2.00175
313.2	2.06766	2.0588	2.05753	2.00791
313.4	2.07191	2.05762	2.0489	2.00582
313.6	2.06659	2.05759	2.05968	2.00717
313.8	2.06774	2.05898	2.05685	2.00903
314	2.0665	2.06074	2.05276	2.00705
314.2	2.06456	2.05891	2.04995	2.00678
314.4	2.06966	2.05962	2.05289	2.00429
314.6	2.06975	2.05832	2.0556	2.00834
314.8	2.06569	2.05803	2.05324	2.00796
315	2.06734	2.05654	2.05494	2.00712
315.2	2.07005	2.05525	2.05113	2.00264
315.4	2.07334	2.05182	2.05107	2.00676
315.6	2.06702	2.06115	2.04884	2.0062
315.8	2.07065	2.05322	2.05114	2.00604
316	2.06768	2.05457	2.05951	2.00215
316.2	2.06631	2.05179	2.05428	2.00456
316.4	2.06792	2.05368	2.05762	2.00884
316.6	2.0666	2.05248	2.05016	2.00698
316.8	2.07222	2.05822	2.04951	2.00856
317	2.07209	2.05588	2.05694	2.00771
317.2	2.06974	2.05694	2.05202	2.0071
317.4	2.06778	2.05179	2.05813	2.00711
317.6	2.07153	2.05537	2.0553	2.00648
317.8	2.07008	2.0562	2.05287	2.00515
318	2.06742	2.05578	2.04849	2.00581
318.2	2.06903	2.05631	2.05379	2.00645
318.4	2.06895	2.05571	2.05419	2.00452
318.6	2.06898	2.05268	2.05077	2.00784
318.8	2.06744	2.05486	2.05313	2.0073
319	2.06835	2.05784	2.05078	2.00656
319.2	2.07146	2.05426	2.04901	2.00757
319.4	2.06539	2.05632	2.05639	2.0041
319.6	2.06882	2.05249	2.05434	2.00583
319.8	2.06989	2.05501	2.05552	2.00712
320	2.06841	2.0561	2.05541	2.00528
320.2	2.0674	2.05425	2.05405	2.00687
320.4	2.06545	2.0591	2.05446	2.0065
320.6	2.06533	2.05321	2.05515	2.00676
320.8	2.06553	2.05254	2.05516	2.00451
321	2.06775	2.04911	2.05117	2.00326
321.2	2.06611	2.05512	2.05202	2.0061
321.4	2.06623	2.05563	2.05153	2.0064
321.6	2.0677	2.05064	2.05387	2.00701
321.8	2.06594	2.05795	2.05564	2.00352
322	2.07043	2.05539	2.0516	2.00487
322.2	2.07177	2.0593	2.05473	1.99851
322.4	2.06542	2.05648	2.05324	2.00127
322.6	2.06741	2.05407	2.05313	2.00225
322.8	2.06787	2.05432	2.04689	2.00025
323	2.0702	2.05783	2.05639	2.00848
323.2	2.07011	2.05412	2.05027	2.00328
323.4	2.06868	2.05441	2.05397	1.99995
323.6	2.06243	2.05461	2.05538	2.004
323.8	2.06792	2.05497	2.05636	2.0049
324	2.06771	2.0575	2.05319	2.00506
324.2	2.06771	2.05186	2.05466	2.00351
324.4	2.06576	2.04827	2.05316	2.00334
324.6	2.06193	2.05512	2.04888	2.00118
324.8	2.06831	2.0546	2.04992	1.9983
325	2.0638	2.05197	2.05299	2.00015
325.2	2.06822	2.05068	2.05314	2.00012
325.4	2.06807	2.05533	2.05292	2.00149
325.6	2.06685	2.051	2.04867	2.00393
325.8	2.06428	2.05636	2.05182	2.0034
326	2.06999	2.05428	2.05046	2.00552
326.2	2.06792	2.05251	2.05666	2.0072
326.4	2.06971	2.05098	2.05192	2.00191
326.6	2.06554	2.05252	2.05137	2.00147
326.8	2.06973	2.0539	2.05032	1.99783
327	2.06715	2.05411	2.05634	1.99907
327.2	2.07123	2.05846	2.05685	2.00603
327.4	2.06307	2.04993	2.05123	2.0027
327.6	2.06921	2.05284	2.0471	2.00006
327.8	2.06928	2.05106	2.05329	2.00425
328	2.06378	2.05124	2.05064	2.00318
328.2	2.06569	2.05108	2.04902	2.00443
328.4	2.06598	2.05627	2.05306	2.00573
328.6	2.06643	2.05292	2.05015	1.99947
328.8	2.06977	2.05491	2.04747	2.00451
329	2.06498	2.05496	2.05484	2.00365
329.2	2.0642	2.05789	2.04909	2.00235
329.4	2.0659	2.05473	2.04739	2.00439
329.6	2.06749	2.05562	2.05169	2.00425
329.8	2.07112	2.06068	2.05181	2.00248
330	2.07037	2.05082	2.04771	2.00034
330.2	2.06143	2.04918	2.05611	2.00219
330.4	2.0684	2.05688	2.05082	2.00031
330.6	2.06712	2.05061	2.05053	2.00414
330.8	2.06473	2.05259	2.0467	2.00287
331	2.0649	2.05381	2.04843	2.00118
331.2	2.06513	2.05477	2.05564	2.00475
331.4	2.06632	2.05104	2.05343	2.00674
331.6	2.06586	2.05523	2.0544	2.00194
331.8	2.06291	2.05395	2.05504	2.00584
332	2.06486	2.04998	2.04981	2.00191
332.2	2.06712	2.05231	2.0515	2.00313
332.4	2.06663	2.05709	2.04947	2.00306
332.6	2.07104	2.05483	2.05292	2.00189
332.8	2.06677	2.05369	2.05455	2.00125
333	2.06181	2.05192	2.05184	2.00175
333.2	2.06385	2.05409	2.04696	2.00279
333.4	2.06507	2.05294	2.04935	2.00516
333.6	2.06809	2.05382	2.05106	1.99956
333.8	2.06788	2.05317	2.05175	2.00475
334	2.06682	2.05567	2.05495	1.99981
334.2	2.06824	2.05451	2.04889	2.00301
334.4	2.06287	2.05026	2.04718	2.00007
334.6	2.06157	2.04943	2.05278	2.00018
334.8	2.06072	2.05368	2.05019	1.99987
335	2.06636	2.05347	2.0498	2.00276
335.2	2.06138	2.05086	2.05139	1.99872
335.4	2.06592	2.05219	2.04881	1.99921
335.6	2.06379	2.05573	2.04809	1.99981
335.8	2.06219	2.05586	2.05103	2.00394
336	2.06418	2.05002	2.05187	1.99932
336.2	2.06734	2.05089	2.04875	2.00671
336.4	2.06549	2.05299	2.05105	2.0008
336.6	2.06738	2.057	2.0472	1.99574
336.8	2.06742	2.05532	2.05068	2.0009
337	2.06841	2.04839	2.05494	1.99624
337.2	2.06313	2.05657	2.04992	2.00555
337.4	2.0664	2.05349	2.05175	2.00306
337.6	2.06198	2.05418	2.04739	2.00269
337.8	2.0632	2.05597	2.05256	1.99972
338	2.06805	2.05454	2.04873	2.00168
338.2	2.065	2.05451	2.05604	1.99458
338.4	2.06177	2.05072	2.04972	2.00208
338.6	2.05904	2.05325	2.05247	1.9987
338.8	2.06392	2.0545	2.05025	2.0026
339	2.06315	2.05329	2.05468	2.0019
339.2	2.06624	2.05069	2.04691	1.9993
339.4	2.06414	2.05421	2.05111	1.99636
339.6	2.06248	2.05107	2.04702	2.00007
339.8	2.06093	2.05096	2.05007	1.99502
340	2.06188	2.05139	2.04951	1.99933
340.2	2.06228	2.05244	2.0502	1.99659
340.4	2.06075	2.05329	2.05185	1.99915
340.6	2.06191	2.04949	2.04973	2.00104
340.8	2.06452	2.05364	2.05355	1.99995
341	2.06499	2.05045	2.04856	2.00094
341.2	2.06711	2.04817	2.04478	2.00383
341.4	2.06278	2.0466	2.05063	2.00356
341.6	2.06165	2.05069	2.05017	2.00317
341.8	2.06399	2.0459	2.05027	1.99664
342	2.06408	2.05295	2.05253	1.99962
342.2	2.06426	2.0491	2.04856	2.00212
342.4	2.05958	2.04759	2.05178	1.99903
342.6	2.062	2.04665	2.04499	2.00036
342.8	2.06293	2.0509	2.04815	2.00108
343	2.06325	2.04767	2.05176	1.99616
343.2	2.0639	2.05213	2.05242	2.00019
343.4	2.06234	2.05397	2.05123	2.00214
343.6	2.06038	2.04921	2.05504	1.99576
343.8	2.06349	2.05121	2.05106	2.00274
344	2.05945	2.0454	2.04864	2.0023
344.2	2.06395	2.05261	2.04847	1.99864
344.4	2.06042	2.04799	2.05015	2.00063
344.6	2.06011	2.05098	2.05041	1.99866
344.8	2.05971	2.05081	2.04447	1.99646
345	2.06435	2.05572	2.04704	1.99514
345.2	2.06332	2.05151	2.05062	2.00289
345.4	2.05952	2.04943	2.05075	1.99277
345.6	2.06342	2.05495	2.04707	2.00369
345.8	2.05768	2.04803	2.04589	2.00275
346	2.06646	2.04743	2.04257	1.99935
346.2	2.0648	2.05064	2.05012	2.00222
346.4	2.06059	2.04985	2.05114	1.9953
346.6	2.06415	2.05445	2.04727	2.00203
346.8	2.05965	2.04826	2.04337	2.00272
347	2.06266	2.04693	2.05052	1.99541
347.2	2.06304	2.05045	2.04915	2.00298
347.4	2.0634	2.05018	2.05088	1.99703
347.6	2.06495	2.04854	2.0499	1.99869
347.8	2.06482	2.05147	2.04756	1.99809
348	2.06023	2.05298	2.05292	1.99903
348.2	2.06496	2.05041	2.04881	2.00364
348.4	2.06098	2.04671	2.05042	1.99487
348.6	2.05944	2.04896	2.04901	2.0013
348.8	2.0631	2.05109	2.04677	1.99921
349	2.05842	2.05166	2.04943	2.00096
349.2	2.06638	2.05089	2.04411	2.00247
349.4	2.06216	2.04786	2.05023	2.00108
349.6	2.06446	2.05243	2.04705	1.99913
349.8	2.05818	2.04779	2.04944	1.99895
350	2.06135	2.04785	2.0466	2.00308
350.2	2.05869	2.04595	2.04915	2.0016
350.4	2.06223	2.04604	2.05518	1.99388
350.6	2.05746	2.04785	2.04457	1.99774
350.8	2.0576	2.04809	2.0509	1.99893
351	2.06633	2.05271	2.04907	2.00021
351.2	2.06236	2.04859	2.0473	2.00163
351.4	2.06343	2.0558	2.04644	1.99767
351.6	2.06195	2.05298	2.05184	1.99936
351.8	2.06163	2.04469	2.0503	1.99838
352	2.06029	2.04814	2.04925	1.99621
352.2	2.05915	2.05124	2.04786	1.998
352.4	2.05823	2.04746	2.04942	2.00208
352.6	2.06048	2.04874	2.04557	1.99603
352.8	2.05987	2.04758	2.05067	1.99833
353	2.0603	2.0434	2.04309	1.99579
353.2	2.06377	2.05344	2.04895	1.99623
353.4	2.05937	2.04529	2.04157	1.99867
353.6	2.05495	2.05466	2.04595	1.99633
353.8	2.06151	2.05061	2.04275	1.99681
354	2.05857	2.05107	2.04589	1.99914
354.2	2.05764	2.04698	2.04793	1.99871
354.4	2.06156	2.0546	2.04955	1.99841
354.6	2.062	2.04497	2.04599	1.99297
354.8	2.06259	2.05038	2.04574	1.99619
355	2.05941	2.05151	2.04405	1.9994
355.2	2.05958	2.04939	2.04511	1.99811
355.4	2.06065	2.05024	2.05007	1.99997
355.6	2.0603	2.04412	2.04795	1.99898
355.8	2.05816	2.04954	2.04501	1.99391
356	2.0615	2.0493	2.04674	1.9983
356.2	2.06171	2.05148	2.05451	1.99766
356.4	2.05732	2.05201	2.04552	1.99764
356.6	2.06206	2.05194	2.04468	1.99812
356.8	2.06309	2.04588	2.04728	1.99964
357	2.06198	2.0465	2.04887	1.99998
357.2	2.06125	2.04707	2.04602	1.99772
357.4	2.06467	2.05184	2.04697	1.99373
357.6	2.0608	2.04776	2.0469	1.99676
357.8	2.0613	2.05394	2.04748	1.99424
358	2.05631	2.05134	2.04487	2.00228
358.2	2.06221	2.0524	2.05037	1.99776
358.4	2.06121	2.05026	2.04619	1.9947
358.6	2.06091	2.04837	2.04822	1.99972
358.8	2.06141	2.04413	2.05115	1.99459
359	2.06085	2.04513	2.04915	1.9944
359.2	2.05838	2.04768	2.04566	1.99548
359.4	2.05964	2.04954	2.04572	1.99769
359.6	2.06492	2.04576	2.04184	1.99444
359.8	2.05606	2.04814	2.04861	1.99655
360	2.08342	2.05287	2.04312	1.99515
360.2	2.0902	2.05715	2.04444	1.99584
360.4	2.10726	2.06108	2.05158	1.99732
360.6	2.11976	2.06421	2.05121	1.99578
360.8	2.13966	2.07154	2.05491	1.99898
361	2.14778	2.07462	2.05502	1.99996
361.2	2.1545	2.07915	2.05497	2.00225
361.4	2.1683	2.08762	2.05727	2.00177
361.6	2.1838	2.09767	2.0558	2.0012
361.8	2.19082	2.0996	2.05973	2.00114
362	2.21048	2.10681	2.05784	2.00219
362.2	2.22072	2.11184	2.06748	2.00494
362.4	2.23059	2.10981	2.06548	2.0064
362.6	2.2426	2.1196	2.07033	2.00785
362.8	2.25449	2.12124	2.07001	2.00353
363	2.26299	2.12495	2.07249	2.01024
363.2	2.27589	2.13085	2.07478	2.00278
363.4	2.28221	2.13358	2.0769	2.01017
363.6	2.29556	2.14243	2.07652	2.00489
363.8	2.30696	2.15408	2.07726	2.00547
364	2.31312	2.1509	2.07693	2.00085
364.2	2.32681	2.15704	2.08245	2.00812
364.4	2.3354	2.15996	2.0855	2.01443
364.6	2.34049	2.16586	2.0859	2.00949
364.8	2.3468	2.17739	2.08859	2.00823
365	2.35661	2.1731	2.08733	2.01443
365.2	2.36558	2.18051	2.09016	2.00718
365.4	2.37572	2.18579	2.08939	2.01192
365.6	2.37917	2.19032	2.09341	2.01512
365.8	2.39217	2.19412	2.09086	2.01003
366	2.39485	2.20368	2.09497	2.01179
366.2	2.40687	2.19844	2.10122	2.01575
366.4	2.40982	2.20989	2.0971	2.0156
366.6	2.42353	2.2075	2.10169	2.01953
366.8	2.42446	2.21266	2.09984	2.01687
367	2.43564	2.21799	2.1014	2.01975
367.2	2.44301	2.223	2.10306	2.0194
367.4	2.44832	2.2287	2.11244	2.01714
367.6	2.45594	2.23068	2.10966	2.01908
367.8	2.46115	2.23632	2.11196	2.01929
368	2.4685	2.23739	2.11105	2.02084
368.2	2.47256	2.24392	2.11399	2.02102
368.4	2.48028	2.24302	2.11745	2.01879
368.6	2.48585	2.24991	2.11911	2.02165
368.8	2.48883	2.25568	2.12168	2.01727
369	2.49565	2.2592	2.12652	2.02502
369.2	2.5028	2.25882	2.12432	2.01908
369.4	2.50725	2.26807	2.12795	2.02614
369.6	2.51366	2.2684	2.12474	2.02304
369.8	2.51638	2.27547	2.12669	2.02461
370	2.52311	2.27495	2.13318	2.02543
370.2	2.52819	2.27909	2.12978	2.02482
370.4	2.53285	2.2894	2.13544	2.02822
370.6	2.53216	2.28844	2.1362	2.02725
370.8	2.54647	2.29614	2.13799	2.02613
371	2.54996	2.29597	2.14036	2.02914
371.2	2.55138	2.29944	2.13788	2.02608
371.4	2.55887	2.30525	2.13793	2.0284
371.6	2.56222	2.30826	2.14453	2.0297
371.8	2.56759	2.31089	2.14496	2.03148
372	2.5707	2.30848	2.15107	2.03252
372.2	2.57671	2.31744	2.15327	2.02858
372.4	2.57893	2.32203	2.14879	2.03107
372.6	2.58735	2.32013	2.15201	2.02777
372.8	2.5899	2.32646	2.15254	2.02984
373	2.59355	2.32655	2.15506	2.03345
373.2	2.5974	2.32941	2.15959	2.03789
373.4	2.59743	2.33163	2.15842	2.03301
373.6	2.6073	2.33483	2.1597	2.031
373.8	2.60577	2.33937	2.15734	2.03668
374	2.61171	2.33995	2.16092	2.03551
374.2	2.6159	2.3495	2.16104	2.03635
374.4	2.61882	2.34819	2.16971	2.03522
374.6	2.62352	2.35439	2.16331	2.03754
374.8	2.62733	2.35306	2.16989	2.03953
375	2.63151	2.35392	2.1692	2.04052
375.2	2.63087	2.36175	2.17003	2.04176
375.4	2.63314	2.36304	2.17645	2.03957
375.6	2.63833	2.36718	2.176	2.03948
375.8	2.64495	2.36707	2.17267	2.03772
376	2.64396	2.37227	2.17511	2.04286
376.2	2.64613	2.37102	2.17744	2.04204
376.4	2.6502	2.37524	2.18099	2.04456
376.6	2.65606	2.38228	2.17876	2.0458
376.8	2.65956	2.38112	2.18312	2.04305
377	2.66416	2.3872	2.18467	2.04605
377.2	2.66436	2.38984	2.18727	2.04874
377.4	2.66617	2.39002	2.18559	2.04348
377.6	2.66792	2.3914	2.19053	2.04553
377.8	2.67366	2.39709	2.19082	2.04687
378	2.6755	2.39346	2.1921	2.04386
378.2	2.68312	2.39963	2.18909	2.05094
378.4	2.67764	2.40505	2.19529	2.04795
378.6	2.68657	2.40396	2.2012	2.04746
378.8	2.68759	2.4073	2.19994	2.05308
379	2.68793	2.41059	2.19404	2.04806
379.2	2.6927	2.41273	2.20301	2.04747
379.4	2.69123	2.41304	2.20153	2.0501
379.6	2.6975	2.41919	2.20007	2.04996
379.8	2.69859	2.41995	2.20792	2.05092
380	2.70128	2.42491	2.2024	2.05116
380.2	2.70026	2.42642	2.20574	2.05805
380.4	2.70668	2.42816	2.21156	2.05529
380.6	2.70824	2.43018	2.20834	2.05519
380.8	2.71072	2.43485	2.21115	2.0528
381	2.72193	2.42909	2.21378	2.05491
381.2	2.7126	2.42978	2.21397	2.05676
381.4	2.71732	2.4325	2.21335	2.05582
381.6	2.719	2.43436	2.21525	2.05694
381.8	2.72644	2.43501	2.22178	2.0589
382	2.7252	2.4468	2.21531	2.06309
382.2	2.72454	2.4433	2.22017	2.06007
382.4	2.73511	2.45405	2.22171	2.05985
382.6	2.72974	2.44835	2.22167	2.05679
382.8	2.73294	2.45444	2.22354	2.05886
383	2.73698	2.45305	2.22894	2.06323
383.2	2.73975	2.45403	2.22383	2.06384
383.4	2.74395	2.45626	2.22973	2.06314
383.6	2.74479	2.45615	2.23294	2.05989
383.8	2.74898	2.45927	2.23321	2.0615
384	2.74648	2.46044	2.22793	2.06614
384.2	2.7453	2.46809	2.23575	2.05976
384.4	2.75359	2.46421	2.23653	2.06685
384.6	2.75492	2.47017	2.24034	2.06494
384.8	2.75537	2.47153	2.23415	2.06826
385	2.75211	2.47129	2.24464	2.06685
385.2	2.75903	2.47528	2.24398	2.0714
385.4	2.76006	2.47073	2.23677	2.06628
385.6	2.75923	2.4771	2.24208	2.06872
385.8	2.76412	2.4859	2.24188	2.07361
386	2.76692	2.47885	2.24117	2.06805
386.2	2.76735	2.48531	2.24961	2.06817
386.4	2.76852	2.48539	2.24967	2.07241
386.6	2.76925	2.49221	2.24414	2.06931
386.8	2.7702	2.48869	2.2527	2.0721
387	2.77431	2.4901	2.25567	2.07603
387.2	2.77446	2.49455	2.25268	2.0712
387.4	2.77384	2.49652	2.25487	2.0778
387.6	2.78223	2.50198	2.25395	2.07584
387.8	2.78169	2.49725	2.26004	2.07427
388	2.78476	2.49637	2.25703	2.07586
388.2	2.78709	2.5046	2.26055	2.07919
388.4	2.78737	2.50273	2.26016	2.07627
388.6	2.78685	2.5052	2.2605	2.07601
388.8	2.79152	2.50412	2.26329	2.0759
389	2.78905	2.50837	2.27013	2.07431
389.2	2.79129	2.51008	2.26539	2.08158
389.4	2.79386	2.51358	2.26759	2.07739
389.6	2.79107	2.51079	2.27132	2.08062
389.8	2.79554	2.51535	2.26896	2.08245
390	2.79482	2.51314	2.27113	2.08453
390.2	2.79864	2.51703	2.27313	2.08171
390.4	2.79883	2.51811	2.27297	2.08215
390.6	2.80587	2.51989	2.27674	2.08197
390.8	2.8033	2.52227	2.2817	2.08353
391	2.80932	2.52418	2.27649	2.08832
391.2	2.80979	2.52323	2.27488	2.08482
391.4	2.81313	2.52478	2.27464	2.08092
391.6	2.80765	2.53245	2.28341	2.08757
391.8	2.8145	2.52932	2.28171	2.08425
392	2.80921	2.53095	2.278	2.07945
392.2	2.81596	2.53316	2.28394	2.08153
392.4	2.81625	2.52997	2.28583	2.08649
392.6	2.81726	2.53119	2.28516	2.0895
392.8	2.81817	2.53453	2.28814	2.08723
393	2.82219	2.53973	2.28605	2.08893
393.2	2.82155	2.54009	2.28538	2.08696
393.4	2.81986	2.53857	2.29488	2.08536
393.6	2.82076	2.54115	2.2896	2.08998
393.8	2.82358	2.53559	2.29476	2.09253
394	2.829	2.54392	2.29696	2.09637
394.2	2.82718	2.54696	2.29494	2.09243
394.4	2.83019	2.54667	2.30354	2.09189
394.6	2.8268	2.54743	2.29794	2.09455
394.8	2.83437	2.55157	2.29702	2.09293
395	2.83356	2.5492	2.2958	2.09146
395.2	2.83541	2.54639	2.2994	2.09068
395.4	2.83609	2.5535	2.30221	2.09454
395.6	2.83688	2.55843	2.30547	2.09679
395.8	2.83676	2.55675	2.30033	2.09947
396	2.84039	2.55836	2.30794	2.0962
396.2	2.8397	2.55436	2.3036	2.09308
396.4	2.84135	2.55449	2.30778	2.09524
396.6	2.845	2.55638	2.30671	2.09477
396.8	2.84416	2.56584	2.30843	2.10239
397	2.84602	2.56038	2.30895	2.09538
397.2	2.84736	2.56477	2.31729	2.10082
397.4	2.8433	2.56297	2.31212	2.09653
397.6	2.84883	2.56426	2.31477	2.09786
397.8	2.84509	2.56833	2.31602	2.10041
398	2.85067	2.56669	2.31728	2.10267
398.2	2.85475	2.56908	2.31545	2.09963
398.4	2.8538	2.56829	2.31171	2.1044
398.6	2.85536	2.57156	2.31516	2.10252
398.8	2.85564	2.57923	2.32293	2.10321
399	2.85857	2.56998	2.31821	2.10392
399.2	2.85889	2.57742	2.32276	2.10546
399.4	2.86269	2.5804	2.32157	2.10503
399.6	2.86019	2.58148	2.32302	2.10767
[truncated: 1,601 more rows]

## Sheet: Sfigure4b
	MBP-TcsH2236-2618 400nM	MBP-TcsH2236-2618 200nM	MBP-TcsH2236-2618 100nM	MBP-TcsH2236-2618 50nM
0	0	0	0	0
0.2	-0.0005	-0.00331	-0.01085	-0.00214
0.4	0.004243	0.000961	5.87e-05	0.003355
0.6	-0.00041	0.001014	-0.00062	0.005901
0.8	-0.00416	0.000748	-0.00977	0.001714
1	0.002256	-0.00077	-0.00531	-0.00188
1.2	-0.00237	0.001636	-0.00441	-0.00134
1.4	0.002914	-0.00311	-0.00986	0.001036
1.6	-0.00054	-0.00244	-0.00778	0.001108
1.8	-0.00311	-0.00178	-0.00693	0.002556
2	0.005817	0.000615	-0.00753	0.002625
2.2	-0.00061	-0.00101	-0.00419	0.000972
2.4	-0.0022	6.15e-06	-0.00582	0.002258
2.6	0.000696	-9.3e-05	-0.00412	0.002219
2.8	0.003054	0.001659	-0.00439	0.003447
3	-1.9e-05	-0.00027	-0.00693	0.000217
3.2	-0.0016	-0.004	-0.00123	-0.00437
3.4	-0.0039	-0.00515	-0.00716	0.002545
3.6	-0.00035	-0.00372	-0.00723	0.002516
3.8	0.000418	0.003117	-0.00645	0.001815
4	0.001658	-0.00071	-0.0045	-0.0025
4.2	0.000931	-0.00153	-0.007	-0.00279
4.4	-0.00429	-0.00179	-0.00533	-0.00305
4.6	0.000624	0.000109	-0.00667	0.001252
4.8	-0.00155	-0.00022	-0.00397	0.000303
5	0.003032	0.004725	-0.00339	0.002961
5.2	0.001784	-0.00036	-0.00332	-0.00224
5.4	0.00214	0.001226	-0.00521	0.001044
5.6	0.000492	-0.00477	-0.00827	0.003735
5.8	0.007973	-0.00039	-0.00254	0.001006
6	2.37e-05	0.001429	-0.00256	0.003102
6.2	0.000416	-0.00046	-0.00336	-0.00128
6.4	-0.00135	-0.00235	-0.00316	-0.00012
6.6	0.000167	-0.00524	-0.0042	-0.00291
6.8	0.000404	0.001354	-0.0093	0.000421
7	-0.00118	-0.001	-0.00691	-0.00666
7.2	-0.00359	-0.00323	-0.00759	-0.00054
7.4	0.002113	-0.00183	-0.00476	-0.00055
7.6	-0.00432	-0.00053	-0.00773	-0.00218
7.8	-0.00278	-0.00715	-0.00695	-0.00366
8	0.000788	3.3e-05	-0.00667	0.00195
8.2	0.000345	-0.00359	-0.01167	-0.00033
8.4	0.001559	-0.00518	-0.00447	0.001239
8.6	0.001184	-0.00841	-0.00524	0.002417
8.8	-0.00059	-0.00363	-0.00555	-7.5e-05
9	0.00169	-0.00269	-0.005	-0.0028
9.2	-0.00013	-0.00017	-0.00683	-0.00316
9.4	-1.2e-05	0.002359	-0.00882	-0.00206
9.6	0.001638	-0.00373	-0.00853	-0.00491
9.8	-0.00267	-0.00073	-0.00732	0.002082
10	0.003981	-0.00152	-0.00569	0.000532
10.2	0.002343	-0.00404	-0.01073	-0.0011
10.4	0.001487	-0.00104	-0.00928	0.005669
10.6	-0.00218	-0.00699	-0.008	-0.00593
10.8	-0.00205	-0.00568	-0.00634	0.00236
11	-0.00015	-0.00582	-0.00295	-0.0057
11.2	0.003863	-0.00108	-0.00913	0.003978
11.4	-0.00317	-0.00051	-0.0062	-0.00075
11.6	-0.0036	-0.00172	-0.00786	0.001754
11.8	0.001569	-0.00149	-0.00596	-0.00054
12	0.001023	-0.00359	-0.00864	-0.00382
12.2	0.000537	-0.0031	-0.0044	-0.00377
12.4	-0.00484	-0.00353	-0.00825	0.000155
12.6	-5e-06	-0.00492	-0.0076	0.004078
12.8	-0.00162	-0.00288	-0.01061	-0.00196
13	-0.00523	-0.00512	-0.00587	0.000734
13.2	0.003683	-0.00475	-0.00501	0.001873
13.4	0.000597	-0.00877	-0.00866	-0.00292
13.6	-0.00304	-0.0078	-0.00541	0.000122
13.8	-0.0073	-0.00293	-0.00947	-0.00212
14	0.000174	-0.00589	-0.00567	0.001085
14.2	-0.00272	-0.00292	-0.00915	-8.5e-05
14.4	-0.00151	-0.00607	-0.00945	-0.00463
14.6	-0.00209	-0.00336	-0.00613	-0.00157
14.8	-0.0041	7.74e-05	-0.007	-0.00442
15	0.000604	-0.00418	-0.00707	-0.0014
15.2	-0.00347	-0.00146	-0.00728	-0.00359
15.4	-0.0024	-0.00485	-0.00689	-0.00033
15.6	-0.00257	-0.00273	-0.00664	-0.00276
15.8	-0.00296	-0.00251	-0.00835	-0.00231
16	-0.00195	-0.00642	-0.00667	-0.00384
16.2	-0.00209	-0.00299	-0.01105	-0.00527
16.4	-0.00372	-0.00872	-0.00757	-0.00038
16.6	-0.00228	-0.00481	-0.00654	-0.0012
16.8	-0.00218	-0.0118	-0.00663	-0.00582
17	-0.001	-0.00037	-0.00622	-0.00052
17.2	-0.00053	-0.00759	-0.00652	-0.00473
17.4	-0.00189	-0.00794	-0.00721	-0.00161
17.6	0.000152	-0.00624	-0.00533	-0.00181
17.8	-0.00378	-0.00716	-0.00613	-0.00206
18	-0.00116	-0.00644	-0.00477	-0.00154
18.2	-0.00138	-0.00736	-0.00991	-0.00016
18.4	-0.00466	-0.00594	-0.00539	0.00099
18.6	-0.00455	-0.0034	-0.00818	-0.00365
18.8	-0.00701	-0.00425	-0.00316	-0.00115
19	-0.00277	-0.00707	-0.00997	0.003811
19.2	-0.0035	-0.00457	-0.00581	-0.0055
19.4	-0.0002	-0.00823	-0.01071	-0.00236
19.6	-0.0033	-0.01112	-0.0084	-0.00108
19.8	-0.00404	-0.00707	-0.00858	-0.00362
20	-0.00919	-0.00779	-0.01039	5.98e-05
20.2	-0.00317	-0.00552	-0.00953	-0.00316
20.4	-0.00466	-0.00504	-0.00932	-0.0034
20.6	-0.0011	-0.00585	-0.00768	0.001891
20.8	-0.0061	-0.00432	-0.01015	-0.00255
21	-0.00301	-0.003	-0.00504	-0.00123
21.2	-0.00167	-0.00604	-0.00758	-0.00221
21.4	-0.00051	-0.00659	-0.00946	-0.00067
21.6	-0.00542	-0.0092	-0.00402	0.001212
21.8	0.002149	-0.00468	-0.00965	-0.00091
22	-0.00489	-0.00883	-0.01204	-0.00451
22.2	-0.00261	-0.00858	-0.01033	-0.00115
22.4	-0.00539	-0.0066	-0.00617	-0.00752
22.6	-0.00731	-0.00756	-0.00809	-0.0086
22.8	-0.00528	-0.0083	-0.01077	-0.00388
23	-0.00031	-0.00789	-0.01132	-0.00127
23.2	-0.00197	-0.00625	-0.015	-0.00397
23.4	-0.00235	-0.00777	-0.01045	-0.00149
23.6	-0.00554	-0.00741	-0.00825	-0.00148
23.8	-0.00718	-0.00933	-0.00466	-0.00501
24	-0.00552	-0.00857	-0.00575	-0.00525
24.2	-0.00694	-0.01057	-0.01051	-0.00298
24.4	-0.00456	-0.00915	-0.01282	-0.00302
24.6	-0.0051	-0.00544	-0.01123	-0.00562
24.8	-0.00525	-0.0094	-0.0096	-0.00062
25	-9.1e-05	-0.01075	-0.01318	-0.00226
25.2	-0.00365	-0.00839	-0.0085	-0.00237
25.4	-0.00802	-0.00598	-0.00925	-0.00539
25.6	-0.007	-0.00596	-0.00929	-0.00419
25.8	-0.00844	-0.00831	-0.00788	-0.00659
26	-0.00546	-0.00837	-0.01041	-0.00485
26.2	-0.00414	-0.01286	-0.01278	-0.00631
26.4	-0.00279	-0.00524	-0.00746	-0.00252
26.6	-0.00256	-0.00397	-0.01277	0.000928
26.8	-0.00253	-0.01443	-0.00697	-0.00412
27	-0.00679	-0.01103	-0.01036	-0.00528
27.2	-0.00597	-0.00932	-0.00875	-0.00447
27.4	-0.0053	-0.00775	-0.01554	-0.00279
27.6	-0.00414	-0.01323	-0.01035	-0.00738
27.8	-0.00477	-0.01044	-0.01105	-0.00456
28	-0.01081	-0.01567	-0.01401	-0.0054
28.2	-0.00365	-0.01452	-0.00776	-0.00735
28.4	-0.00829	-0.00629	-0.00902	-0.0035
28.6	-0.00617	-0.01161	-0.00804	-0.00754
28.8	-0.00712	-0.01259	-0.01228	-0.00706
29	-0.00685	-0.01472	-0.01436	-0.00242
29.2	-0.0085	-0.0126	-0.00908	-0.00386
29.4	-0.00801	-0.0134	-0.01055	-0.00285
29.6	-0.00556	-0.01389	-0.00911	-0.00335
29.8	-0.00582	-0.00867	-0.00988	-0.00082
30	-0.00317	-0.01594	-0.01158	-0.00718
30.2	0.002357	-0.01109	-0.01036	-0.00349
30.4	-0.00516	-0.01233	-0.00893	-0.00536
30.6	-0.00377	-0.00914	-0.00776	-0.00644
30.8	-0.00616	-0.0085	-0.00626	-0.00855
31	-0.0052	-0.01241	-0.00828	-0.00239
31.2	-0.00564	-0.01316	-0.0133	-0.00259
31.4	-0.00516	-0.01049	-0.01325	-0.00143
31.6	-0.0086	-0.0054	-0.01202	-0.00684
31.8	-0.00866	-0.013	-0.0116	-0.00811
32	-0.00758	-0.01182	-0.01489	-0.00561
32.2	-0.00519	-0.01519	-0.0083	-0.00162
32.4	-0.00758	-0.01093	-0.01425	-0.0091
32.6	-0.00896	-0.01471	-0.00774	-0.00298
32.8	-0.00719	-0.01281	-0.01634	-0.00525
33	-0.00862	-0.01208	-0.01268	-0.00682
33.2	-0.00496	-0.01591	-0.01312	-0.00275
33.4	-0.00419	-0.01332	-0.01548	-0.00746
33.6	-0.00732	-0.01387	-0.0154	-0.00851
33.8	-0.01122	-0.00906	-0.01392	-0.00773
34	-0.00573	-0.01624	-0.00984	-0.00689
34.2	-0.00621	-0.01229	-0.01142	-0.00495
34.4	-0.00514	-0.01051	-0.01489	-0.00727
34.6	-0.01018	-0.01513	-0.0108	-0.00637
34.8	-0.01075	-0.01529	-0.01554	-0.00792
35	-0.00503	-0.01305	-0.00712	-0.00446
35.2	-0.00876	-0.01382	-0.01138	-0.00606
35.4	-0.00855	-0.01055	-0.00935	-0.0064
35.6	-0.00778	-0.01466	-0.00914	-0.00549
35.8	-0.00433	-0.01623	-0.01111	-0.00849
36	-0.01168	-0.01543	-0.00769	-0.00449
36.2	-0.00712	-0.01089	-0.01366	-0.00529
36.4	-0.00882	-0.01702	-0.01255	-0.00794
36.6	-0.01006	-0.01085	-0.0127	-0.00821
36.8	-0.00655	-0.01257	-0.01097	-0.00806
37	-0.01166	-0.01536	-0.00975	-0.00811
37.2	-0.00567	-0.01816	-0.01599	-0.00522
37.4	-0.00653	-0.01361	-0.01269	-0.00421
37.6	-0.00857	-0.0117	-0.01181	-0.00663
37.8	-0.00524	-0.01071	-0.01028	-0.00943
38	-0.01016	-0.01487	-0.01316	-0.00608
38.2	-0.00593	-0.00916	-0.01069	-0.00971
38.4	-0.00824	-0.00812	-0.0169	-0.00779
38.6	-0.0096	-0.02021	-0.0147	-0.00897
38.8	-0.01016	-0.02038	-0.01474	-0.00818
39	-0.00915	-0.01577	-0.0166	-0.01289
39.2	-0.00409	-0.01274	-0.01356	-0.01
39.4	-0.00767	-0.01315	-0.01358	-0.01051
39.6	-0.00736	-0.01486	-0.01868	-0.01136
39.8	-0.00495	-0.01478	-0.01835	-0.00775
40	-0.01156	-0.01612	-0.01143	-0.00568
40.2	-0.00579	-0.01622	-0.01173	-0.00627
40.4	-0.01262	-0.01807	-0.01959	-0.00834
40.6	-0.0067	-0.01939	-0.01603	-0.0114
40.8	-0.00597	-0.01196	-0.01965	-0.01204
41	-0.00702	-0.01616	-0.01967	-0.01104
41.2	-0.00851	-0.01797	-0.01414	-0.0103
41.4	-0.00619	-0.0183	-0.01344	-0.0087
41.6	-0.00931	-0.02052	-0.01118	-0.01073
41.8	-0.00358	-0.01607	-0.01579	-0.00223
42	-0.01196	-0.01899	-0.01604	-0.00671
42.2	-0.00762	-0.0167	-0.01452	-0.00422
42.4	-0.00804	-0.02234	-0.01634	-0.01302
42.6	-0.01153	-0.02007	-0.01116	-0.00427
42.8	-0.01143	-0.01838	-0.01298	-0.01192
43	-0.01061	-0.01706	-0.01339	-0.01071
43.2	-0.01335	-0.01297	-0.01399	-0.01454
43.4	-0.00809	-0.01597	-0.01521	-0.01072
43.6	-0.00743	-0.01458	-0.01566	-0.00738
43.8	-0.01068	-0.02244	-0.01281	-0.00705
44	-0.00763	-0.01694	-0.01536	-0.01124
44.2	-0.01105	-0.01927	-0.01575	-0.00903
44.4	-0.01418	-0.02026	-0.01498	-0.01085
44.6	-0.01192	-0.01922	-0.01269	-0.01081
44.8	-0.01146	-0.01601	-0.01822	-0.0139
45	-0.01178	-0.01763	-0.01618	-0.00817
45.2	-0.0106	-0.01741	-0.01464	-0.01309
45.4	-0.01287	-0.01365	-0.01485	-0.01195
45.6	-0.01168	-0.02176	-0.01779	-0.01343
45.8	-0.01454	-0.01531	-0.01553	-0.01386
46	-0.00721	-0.01782	-0.0141	-0.01706
46.2	-0.01138	-0.01361	-0.01488	-0.01057
46.4	-0.01327	-0.01961	-0.01157	-0.01486
46.6	-0.0122	-0.01873	-0.01965	-0.01425
46.8	-0.01179	-0.01861	-0.01594	-0.01362
47	-0.0109	-0.01789	-0.01705	-0.0086
47.2	-0.00999	-0.01836	-0.01593	-0.00994
47.4	-0.01186	-0.02103	-0.01503	-0.01196
47.6	-0.01587	-0.02276	-0.01421	-0.00896
47.8	-0.01521	-0.01479	-0.01593	-0.00966
48	-0.01404	-0.02397	-0.00993	-0.01628
48.2	-0.00654	-0.01601	-0.01663	-0.0143
48.4	-0.01118	-0.02268	-0.02007	-0.01281
48.6	-0.01351	-0.02525	-0.01829	-0.00592
48.8	-0.00923	-0.02189	-0.01775	-0.01311
49	-0.01267	-0.02343	-0.01888	-0.01146
49.2	-0.00965	-0.0172	-0.01469	-0.01054
49.4	-0.01524	-0.02044	-0.01556	-0.01419
49.6	-0.00956	-0.02144	-0.01826	-0.00988
49.8	-0.01247	-0.01631	-0.02053	-0.0104
50	-0.00773	-0.02152	-0.0207	-0.01162
50.2	-0.01234	-0.02031	-0.01536	-0.01286
50.4	-0.01687	-0.01863	-0.01735	-0.01281
50.6	-0.01322	-0.02053	-0.01751	-0.01289
50.8	-0.01766	-0.0234	-0.02122	-0.01182
51	-0.01362	-0.02412	-0.01869	-0.01319
51.2	-0.01423	-0.02509	-0.01973	-0.01264
51.4	-0.01352	-0.02171	-0.01652	-0.01759
51.6	-0.01542	-0.02067	-0.01673	-0.01416
51.8	-0.0163	-0.01941	-0.02282	-0.01425
52	-0.01265	-0.01718	-0.01743	-0.01348
52.2	-0.01453	-0.02171	-0.01832	-0.01448
52.4	-0.01072	-0.02025	-0.02092	-0.01748
52.6	-0.01413	-0.02497	-0.01938	-0.01474
52.8	-0.01212	-0.02059	-0.01583	-0.01656
53	-0.01297	-0.02108	-0.01671	-0.0144
53.2	-0.0189	-0.0235	-0.015	-0.01572
53.4	-0.01588	-0.02256	-0.01805	-0.01786
53.6	-0.01142	-0.0257	-0.01999	-0.01478
53.8	-0.01278	-0.02504	-0.01926	-0.01346
54	-0.01181	-0.02075	-0.01653	-0.01134
54.2	-0.01113	-0.02011	-0.01891	-0.01378
54.4	-0.01434	-0.02282	-0.02216	-0.01197
54.6	-0.01717	-0.02165	-0.01745	-0.01441
54.8	-0.0163	-0.02165	-0.02364	-0.01061
55	-0.01297	-0.02801	-0.01974	-0.0123
55.2	-0.01536	-0.02568	-0.02248	-0.01059
55.4	-0.01373	-0.0193	-0.01702	-0.014
55.6	-0.01613	-0.02593	-0.0196	-0.01544
55.8	-0.01217	-0.01795	-0.01866	-0.01522
56	-0.01238	-0.01768	-0.01446	-0.01717
56.2	-0.01229	-0.02494	-0.02075	-0.01229
56.4	-0.01582	-0.01931	-0.02001	-0.01534
56.6	-0.01161	-0.02351	-0.02205	-0.01277
56.8	-0.01688	-0.02159	-0.01958	-0.01578
57	-0.01733	-0.026	-0.02367	-0.01551
57.2	-0.01533	-0.02409	-0.02255	-0.01758
57.4	-0.01616	-0.02605	-0.02108	-0.01214
57.6	-0.01383	-0.02171	-0.01651	-0.01815
57.8	-0.01495	-0.02536	-0.02204	-0.01374
58	-0.01635	-0.02651	-0.02059	-0.01714
58.2	-0.01434	-0.02683	-0.02111	-0.015
58.4	-0.0165	-0.02444	-0.01897	-0.01569
58.6	-0.01839	-0.02547	-0.02468	-0.01673
58.8	-0.01891	-0.02544	-0.01854	-0.01246
59	-0.01532	-0.02847	-0.02145	-0.01912
59.2	-0.01515	-0.02802	-0.02146	-0.01427
59.4	-0.01719	-0.02091	-0.02382	-0.01642
59.6	-0.01736	-0.02589	-0.01785	-0.01474
59.8	-0.01461	-0.02489	-0.02499	-0.01859
60	-0.00098	-0.00911	-0.00969	-0.00047
60.2	0.010553	0.00546	0.001024	0.013387
60.4	0.023828	0.016716	0.019773	0.027022
60.6	0.044397	0.033728	0.028238	0.04174
60.8	0.05903	0.042225	0.047973	0.054737
61	0.07478	0.067167	0.064791	0.075058
61.2	0.092739	0.084115	0.080687	0.086418
61.4	0.11346	0.095914	0.09279	0.105236
61.6	0.124314	0.113306	0.114079	0.120887
61.8	0.14151	0.13115	0.128459	0.133859
62	0.161537	0.152673	0.148195	0.158146
62.2	0.177443	0.165235	0.162144	0.171817
62.4	0.196257	0.185866	0.176723	0.185577
62.6	0.212661	0.196108	0.193822	0.207892
62.8	0.230596	0.215036	0.209705	0.220329
63	0.244947	0.231334	0.232732	0.237087
63.2	0.256044	0.244276	0.242822	0.250078
63.4	0.276937	0.264737	0.25802	0.269855
63.6	0.289267	0.275618	0.276362	0.281732
63.8	0.307887	0.289333	0.290323	0.300671
64	0.328429	0.312283	0.304637	0.314692
64.2	0.338137	0.323179	0.319614	0.324581
64.4	0.356489	0.341634	0.334749	0.346199
64.6	0.369083	0.355789	0.349425	0.358206
64.8	0.381729	0.368241	0.361499	0.374237
65	0.40242	0.382849	0.379962	0.391024
65.2	0.416208	0.399698	0.392585	0.406471
65.4	0.430159	0.417105	0.408857	0.416473
65.6	0.445783	0.425767	0.415821	0.431198
65.8	0.457742	0.441623	0.435971	0.445463
66	0.472932	0.457525	0.447264	0.461685
66.2	0.48677	0.467573	0.462922	0.473143
66.4	0.503525	0.483154	0.474146	0.492057
66.6	0.516679	0.497747	0.488285	0.500745
66.8	0.530047	0.506952	0.506808	0.513464
67	0.542516	0.520495	0.515815	0.527003
67.2	0.551548	0.534393	0.534568	0.538969
67.4	0.562972	0.545957	0.541802	0.554454
67.6	0.578286	0.558821	0.550915	0.567777
67.8	0.592375	0.570589	0.563547	0.578503
68	0.602832	0.584499	0.574331	0.592829
68.2	0.618437	0.598937	0.590076	0.601117
68.4	0.630567	0.611001	0.60411	0.612617
68.6	0.64221	0.620965	0.615796	0.630117
68.8	0.65179	0.633574	0.628854	0.635944
69	0.661497	0.645622	0.641826	0.645207
69.2	0.677584	0.655302	0.65186	0.655588
69.4	0.68885	0.663922	0.659386	0.672888
69.6	0.696936	0.672955	0.670671	0.678393
69.8	0.712312	0.687202	0.681541	0.694845
70	0.719295	0.698569	0.69473	0.703142
70.2	0.729042	0.704991	0.699889	0.715981
70.4	0.744712	0.721764	0.712428	0.726272
70.6	0.755003	0.730155	0.726018	0.736553
70.8	0.757621	0.738906	0.731358	0.749924
71	0.774658	0.74602	0.740071	0.756999
71.2	0.784181	0.760022	0.755048	0.76119
71.4	0.791305	0.765792	0.759415	0.772732
71.6	0.79869	0.781443	0.765935	0.78727
71.8	0.810556	0.78791	0.782338	0.79225
72	0.814354	0.797756	0.79235	0.80529
72.2	0.829587	0.806603	0.802125	0.812499
72.4	0.83908	0.815573	0.807634	0.825502
72.6	0.845064	0.822707	0.817078	0.830405
72.8	0.854637	0.832231	0.829761	0.838152
73	0.865391	0.846467	0.837641	0.8458
73.2	0.873708	0.84722	0.846525	0.859913
73.4	0.883488	0.861046	0.852813	0.861326
73.6	0.891043	0.86643	0.861663	0.875159
73.8	0.902236	0.875184	0.870139	0.880925
74	0.905335	0.884567	0.875747	0.892106
74.2	0.916833	0.895379	0.888711	0.904196
74.4	0.926252	0.902407	0.893888	0.907364
74.6	0.931986	0.902299	0.904856	0.916141
74.8	0.939789	0.916432	0.906746	0.927267
75	0.946151	0.920353	0.91348	0.928838
75.2	0.956	0.926585	0.924393	0.937865
75.4	0.963474	0.938583	0.932208	0.945226
75.6	0.97203	0.943542	0.942797	0.949613
75.8	0.981116	0.948548	0.94545	0.960166
76	0.981429	0.963229	0.954835	0.967516
76.2	0.993325	0.966808	0.956639	0.972048
76.4	0.997191	0.974234	0.965721	0.977433
76.6	1.00819	0.976983	0.972447	0.987625
76.8	1.01503	0.983226	0.982595	0.99428
77	1.01932	0.992238	0.990195	0.998877
77.2	1.02458	0.998271	0.991872	1.00571
77.4	1.03435	1.0063	1.00044	1.01757
77.6	1.04144	1.01412	1.00533	1.02368
77.8	1.04593	1.01485	1.01185	1.02515
78	1.04944	1.02277	1.02198	1.03099
78.2	1.05533	1.02727	1.0273	1.0396
78.4	1.06318	1.04027	1.03146	1.04882
78.6	1.0656	1.04174	1.03261	1.04864
78.8	1.07519	1.04838	1.04244	1.05932
79	1.07884	1.05104	1.04672	1.0612
79.2	1.09013	1.05968	1.05266	1.06455
79.4	1.09173	1.06469	1.05775	1.07225
79.6	1.09988	1.06984	1.06365	1.07968
79.8	1.10123	1.07719	1.07086	1.08373
80	1.1107	1.08481	1.07775	1.08792
80.2	1.11636	1.08478	1.08145	1.09375
80.4	1.1213	1.09084	1.09158	1.10269
80.6	1.12831	1.09856	1.09134	1.1085
80.8	1.12679	1.10659	1.10001	1.11775
81	1.13557	1.1064	1.10583	1.12067
81.2	1.13978	1.1104	1.11086	1.12316
81.4	1.14933	1.11871	1.11332	1.12372
81.6	1.15633	1.12429	1.11984	1.13312
81.8	1.15494	1.12478	1.12463	1.13409
82	1.15845	1.13022	1.13096	1.14307
82.2	1.16795	1.13534	1.13702	1.15133
82.4	1.17005	1.13886	1.13791	1.1559
82.6	1.17518	1.14733	1.14488	1.163
82.8	1.18123	1.15236	1.14834	1.16236
83	1.18771	1.15869	1.15029	1.16875
83.2	1.18691	1.16304	1.16224	1.16824
83.4	1.19694	1.16755	1.16004	1.17783
83.6	1.19778	1.16711	1.16348	1.18211
83.8	1.20553	1.17297	1.17481	1.18737
84	1.20936	1.17704	1.17685	1.18609
84.2	1.21452	1.18308	1.1775	1.19325
84.4	1.21688	1.18625	1.17636	1.20041
84.6	1.22164	1.1926	1.1902	1.20603
84.8	1.22428	1.19354	1.1918	1.2055
85	1.23039	1.20062	1.19644	1.20676
85.2	1.23272	1.20447	1.20379	1.21654
85.4	1.23797	1.20557	1.20778	1.21932
85.6	1.24115	1.20999	1.20888	1.22435
85.8	1.24321	1.21052	1.21685	1.23236
86	1.25039	1.21847	1.21753	1.23
86.2	1.25763	1.22778	1.2266	1.23419
86.4	1.2583	1.22413	1.22395	1.23848
86.6	1.26292	1.23361	1.22948	1.24273
86.8	1.26679	1.23264	1.2328	1.24511
87	1.26775	1.23764	1.22853	1.24717
87.2	1.2717	1.24284	1.24098	1.2552
87.4	1.27947	1.24571	1.24295	1.25736
87.6	1.28021	1.24774	1.24717	1.25951
87.8	1.2818	1.25303	1.25135	1.26532
88	1.28902	1.25649	1.25448	1.26779
88.2	1.29617	1.26341	1.26374	1.2712
88.4	1.29183	1.26826	1.26476	1.27882
88.6	1.29617	1.26794	1.2628	1.28151
88.8	1.2991	1.27328	1.26721	1.28185
89	1.30977	1.27398	1.27732	1.28525
89.2	1.30831	1.27462	1.27418	1.29261
89.4	1.31025	1.27569	1.27894	1.29578
89.6	1.31068	1.27779	1.28556	1.29652
89.8	1.31861	1.28468	1.28386	1.30105
90	1.31884	1.29726	1.29232	1.29983
90.2	1.32548	1.29432	1.29697	1.30716
90.4	1.32611	1.29509	1.29433	1.3137
90.6	1.33277	1.30296	1.29547	1.31271
90.8	1.33131	1.29959	1.30356	1.31483
91	1.33448	1.30799	1.30249	1.31985
91.2	1.34668	1.30944	1.30987	1.31788
91.4	1.34423	1.30794	1.31682	1.324
91.6	1.34731	1.31577	1.31876	1.3276
91.8	1.3491	1.31995	1.3168	1.32967
92	1.35424	1.31934	1.31929	1.33413
92.2	1.35559	1.32415	1.32388	1.33588
92.4	1.35999	1.32702	1.32747	1.34271
92.6	1.35996	1.32913	1.33021	1.34339
92.8	1.36857	1.32783	1.33641	1.34483
93	1.36587	1.33662	1.33783	1.34775
93.2	1.36724	1.33942	1.33562	1.35666
93.4	1.37366	1.33898	1.34089	1.35614
93.6	1.37667	1.34573	1.34368	1.35019
93.8	1.38359	1.34837	1.35243	1.35932
94	1.38732	1.35202	1.34363	1.36425
94.2	1.3889	1.35221	1.35413	1.3645
94.4	1.38649	1.35628	1.35634	1.36768
94.6	1.39306	1.35205	1.35591	1.36922
94.8	1.39208	1.36186	1.35827	1.37448
95	1.39837	1.36607	1.36307	1.37479
95.2	1.39917	1.36328	1.36496	1.3754
95.4	1.40218	1.36702	1.36339	1.37743
95.6	1.408	1.3694	1.37661	1.37995
95.8	1.40745	1.37018	1.37108	1.38655
96	1.4097	1.3772	1.37212	1.38949
96.2	1.40852	1.38139	1.37949	1.3886
96.4	1.41355	1.38263	1.38052	1.39526
96.6	1.4147	1.38272	1.38726	1.39699
96.8	1.41636	1.38188	1.38392	1.39791
97	1.42467	1.3886	1.38744	1.3986
97.2	1.42321	1.39031	1.39073	1.3994
97.4	1.43034	1.39229	1.38954	1.41043
97.6	1.42825	1.39775	1.39335	1.40529
97.8	1.43364	1.40183	1.39453	1.41295
98	1.43317	1.39792	1.40273	1.41453
98.2	1.44063	1.40246	1.40063	1.41679
98.4	1.44112	1.40609	1.4112	1.41471
98.6	1.43938	1.40623	1.40817	1.42149
98.8	1.44417	1.41338	1.41061	1.42312
99	1.44373	1.41289	1.41313	1.4237
99.2	1.4506	1.41575	1.41224	1.42758
99.4	1.4465	1.41685	1.41672	1.42656
99.6	1.45288	1.42099	1.42066	1.43136
99.8	1.45371	1.42268	1.41965	1.4322
100	1.45849	1.42458	1.41976	1.43624
100.2	1.45573	1.42781	1.42765	1.43692
100.4	1.46038	1.4254	1.43133	1.44298
100.6	1.46708	1.42947	1.42769	1.43794
100.8	1.46732	1.43526	1.43355	1.44539
101	1.46598	1.43652	1.43482	1.44684
101.2	1.46833	1.43699	1.43402	1.44792
101.4	1.47016	1.44002	1.44045	1.45199
101.6	1.47463	1.44294	1.44111	1.45515
101.8	1.48116	1.44591	1.44555	1.46015
102	1.47527	1.44656	1.44649	1.46031
102.2	1.48227	1.44525	1.45046	1.46372
102.4	1.48137	1.45134	1.44878	1.46637
102.6	1.4868	1.45269	1.45003	1.46342
102.8	1.48747	1.45468	1.4522	1.46883
103	1.48771	1.46047	1.45432	1.46974
103.2	1.493	1.45793	1.45762	1.46532
103.4	1.49255	1.4605	1.4538	1.47424
103.6	1.49785	1.46585	1.46134	1.47778
103.8	1.49809	1.46269	1.4617	1.48021
104	1.50021	1.46047	1.46624	1.47802
104.2	1.50307	1.46703	1.46556	1.48069
104.4	1.50232	1.47278	1.46684	1.48465
104.6	1.5057	1.47277	1.46913	1.48552
104.8	1.50638	1.46906	1.46925	1.4879
105	1.50309	1.47435	1.47816	1.48368
105.2	1.51031	1.47788	1.47659	1.48717
105.4	1.50934	1.4785	1.48071	1.49411
105.6	1.51562	1.47781	1.47579	1.49688
105.8	1.51812	1.48356	1.48213	1.49626
106	1.5184	1.48781	1.48366	1.49593
106.2	1.52086	1.48612	1.48368	1.49213
106.4	1.51837	1.49233	1.4924	1.50118
106.6	1.52287	1.48749	1.49334	1.50473
106.8	1.52907	1.49061	1.49809	1.50189
107	1.52716	1.49337	1.49326	1.5001
107.2	1.53093	1.50027	1.49871	1.50962
107.4	1.53248	1.493	1.49837	1.51073
107.6	1.53258	1.50016	1.50424	1.51261
107.8	1.53479	1.49765	1.50127	1.51543
108	1.53806	1.50343	1.49888	1.5139
108.2	1.54344	1.50077	1.50389	1.51849
108.4	1.53938	1.51009	1.51003	1.52058
108.6	1.54412	1.50621	1.50545	1.5216
108.8	1.53804	1.51034	1.51492	1.52386
109	1.54551	1.50825	1.51348	1.5222
109.2	1.55166	1.51221	1.51137	1.52836
109.4	1.5496	1.51284	1.51662	1.52622
109.6	1.55146	1.51812	1.51648	1.52627
109.8	1.55261	1.51553	1.52076	1.53072
110	1.55344	1.52136	1.52034	1.52848
110.2	1.55763	1.51941	1.52467	1.53395
110.4	1.55697	1.51872	1.52518	1.53474
110.6	1.56151	1.52393	1.52131	1.53868
110.8	1.56167	1.52852	1.52646	1.54076
111	1.56717	1.52823	1.52858	1.53882
111.2	1.56236	1.53093	1.52983	1.54454
111.4	1.56605	1.53146	1.53302	1.54544
111.6	1.56651	1.53351	1.53355	1.54232
111.8	1.57529	1.53415	1.53205	1.54739
112	1.5715	1.53532	1.5367	1.55054
112.2	1.57434	1.53474	1.53981	1.54664
112.4	1.5741	1.53586	1.54157	1.55306
112.6	1.57901	1.54098	1.54034	1.55189
112.8	1.57701	1.54066	1.54654	1.55808
113	1.58259	1.54493	1.5429	1.55766
113.2	1.5807	1.5473	1.54804	1.56159
113.4	1.58117	1.54446	1.54552	1.55766
113.6	1.57968	1.54789	1.54879	1.566
113.8	1.58608	1.551	1.54708	1.56494
114	1.59088	1.55141	1.55796	1.56024
114.2	1.58944	1.55797	1.55258	1.56382
114.4	1.58771	1.55406	1.55716	1.56705
114.6	1.58929	1.55701	1.55508	1.56416
114.8	1.59498	1.55804	1.55881	1.5668
115	1.59575	1.55625	1.55961	1.56953
115.2	1.59671	1.56188	1.56251	1.57119
115.4	1.59466	1.56103	1.56576	1.57457
115.6	1.59732	1.5607	1.5634	1.57527
115.8	1.59703	1.56385	1.56286	1.57662
116	1.60058	1.56475	1.56671	1.58353
116.2	1.61039	1.5666	1.57217	1.58383
116.4	1.60585	1.56837	1.57085	1.58078
116.6	1.61044	1.57327	1.57521	1.578
116.8	1.61428	1.56981	1.5723	1.58666
117	1.60946	1.57775	1.57082	1.58439
117.2	1.61141	1.57344	1.57579	1.58353
117.4	1.6139	1.57887	1.58082	1.58916
117.6	1.61442	1.57616	1.57802	1.59034
117.8	1.61833	1.58064	1.57985	1.59461
118	1.61902	1.58043	1.58037	1.59527
118.2	1.61977	1.57915	1.58607	1.59556
118.4	1.61722	1.58289	1.58676	1.59327
118.6	1.61754	1.58135	1.58282	1.59796
118.8	1.61702	1.58831	1.58846	1.59296
119	1.61845	1.5874	1.58711	1.60287
119.2	1.6276	1.58569	1.59136	1.60185
119.4	1.62985	1.58515	1.59166	1.60358
119.6	1.62511	1.59042	1.59112	1.6044
119.8	1.62749	1.58986	1.59505	1.60108
120	1.62458	1.59828	1.59388	1.60529
120.2	1.63116	1.59611	1.59279	1.60637
120.4	1.638	1.59925	1.59987	1.60875
120.6	1.63117	1.59523	1.59693	1.61232
120.8	1.63311	1.59737	1.59919	1.61178
121	1.63619	1.60162	1.60344	1.61221
121.2	1.64169	1.6039	1.60264	1.60912
121.4	1.64558	1.60676	1.60652	1.61712
121.6	1.64063	1.60334	1.60899	1.61554
121.8	1.64482	1.60674	1.60651	1.62115
122	1.64358	1.60468	1.6063	1.61834
122.2	1.6414	1.60997	1.61112	1.61888
122.4	1.64588	1.60761	1.60713	1.62433
122.6	1.64881	1.6127	1.61414	1.6304
122.8	1.6524	1.61192	1.61805	1.62314
123	1.64609	1.61285	1.61371	1.62522
123.2	1.64944	1.61106	1.61853	1.62675
123.4	1.66018	1.61631	1.61095	1.62987
123.6	1.65483	1.61779	1.61345	1.62553
123.8	1.65368	1.61861	1.62021	1.62901
124	1.65435	1.61791	1.62143	1.62962
124.2	1.65993	1.61943	1.62283	1.62998
124.4	1.66164	1.6205	1.61831	1.63409
124.6	1.65997	1.61912	1.62817	1.63078
124.8	1.66114	1.62126	1.62742	1.63634
125	1.66515	1.62678	1.63034	1.63786
125.2	1.66392	1.62773	1.6255	1.63964
125.4	1.66349	1.62779	1.62691	1.63783
125.6	1.66947	1.62757	1.62701	1.63655
125.8	1.66874	1.62807	1.62991	1.64368
126	1.67258	1.63001	1.62948	1.63917
126.2	1.67364	1.63166	1.63599	1.64392
126.4	1.67272	1.63528	1.63993	1.64511
126.6	1.6752	1.63157	1.63182	1.64924
126.8	1.67062	1.63907	1.63861	1.65109
127	1.6719	1.64058	1.63443	1.64526
127.2	1.67494	1.64341	1.63927	1.65439
127.4	1.6772	1.63558	1.64136	1.64875
127.6	1.67439	1.63756	1.6436	1.65319
127.8	1.67782	1.64135	1.64461	1.65393
128	1.67826	1.64262	1.64352	1.66194
128.2	1.68079	1.64032	1.65184	1.65589
128.4	1.68198	1.64544	1.64787	1.6572
128.6	1.68467	1.64665	1.64554	1.65608
128.8	1.68728	1.64415	1.64908	1.6629
129	1.68655	1.64833	1.6525	1.66312
129.2	1.69021	1.65067	1.65064	1.65684
129.4	1.68623	1.65202	1.65432	1.66567
129.6	1.68892	1.64966	1.65245	1.6638
129.8	1.68815	1.65398	1.66004	1.66404
130	1.68945	1.65277	1.65907	1.66433
130.2	1.69436	1.65652	1.65847	1.66325
130.4	1.69577	1.65444	1.65411	1.66965
130.6	1.69079	1.65573	1.65875	1.66983
130.8	1.6985	1.65707	1.66085	1.66874
131	1.69717	1.66131	1.6671	1.67778
131.2	1.70157	1.65705	1.66376	1.67511
131.4	1.69893	1.66031	1.66486	1.67438
131.6	1.70069	1.65757	1.666	1.68044
131.8	1.70453	1.66066	1.66504	1.67992
132	1.70165	1.66514	1.66672	1.67726
132.2	1.70305	1.66547	1.66633	1.68177
132.4	1.70722	1.66832	1.66878	1.6817
132.6	1.70329	1.66501	1.67154	1.67962
132.8	1.70987	1.66893	1.66555	1.68296
133	1.70629	1.66754	1.67621	1.68457
133.2	1.70911	1.66905	1.67508	1.68303
133.4	1.70913	1.6702	1.67504	1.68504
133.6	1.71143	1.67358	1.67288	1.68259
133.8	1.71271	1.67555	1.67768	1.69073
134	1.71561	1.67571	1.67307	1.68896
134.2	1.71624	1.67513	1.67556	1.6882
134.4	1.71698	1.67721	1.68012	1.69149
134.6	1.71948	1.67861	1.67849	1.69332
134.8	1.71567	1.67992	1.68137	1.69008
135	1.71696	1.67887	1.67843	1.69324
135.2	1.71975	1.68356	1.68386	1.69122
135.4	1.72202	1.68467	1.68523	1.69721
135.6	1.72174	1.682	1.68696	1.69549
135.8	1.72097	1.68622	1.6825	1.69458
136	1.72454	1.68427	1.68995	1.69986
136.2	1.7207	1.69081	1.69182	1.7004
136.4	1.72474	1.69378	1.68886	1.69853
136.6	1.72807	1.68441	1.68731	1.7023
136.8	1.72909	1.68885	1.69014	1.70139
137	1.73081	1.68702	1.69355	1.70438
137.2	1.73196	1.69399	1.69455	1.70996
137.4	1.73146	1.69321	1.69494	1.70297
137.6	1.73208	1.69167	1.69942	1.69987
137.8	1.73422	1.69231	1.69103	1.70575
138	1.73076	1.70243	1.69611	1.70423
138.2	1.73514	1.69582	1.70202	1.711
138.4	1.73832	1.69507	1.69915	1.70978
138.6	1.73304	1.70036	1.7005	1.71309
138.8	1.73779	1.69607	1.7002	1.71374
139	1.7326	1.69864	1.69794	1.71161
139.2	1.74051	1.69849	1.7036	1.71234
139.4	1.73867	1.7027	1.70469	1.71395
139.6	1.73727	1.7033	1.70373	1.71362
139.8	1.73955	1.70261	1.70433	1.71287
140	1.74476	1.7012	1.70628	1.71936
140.2	1.74661	1.70568	1.70788	1.71454
140.4	1.74815	1.71031	1.70779	1.71981
140.6	1.74644	1.71191	1.71256	1.7193
140.8	1.74911	1.70897	1.70845	1.71742
141	1.74567	1.70551	1.71313	1.72166
141.2	1.74628	1.70976	1.70507	1.72094
141.4	1.74679	1.70966	1.7145	1.72022
141.6	1.75096	1.71095	1.71083	1.7245
141.8	1.75603	1.70797	1.71787	1.72629
142	1.75413	1.70964	1.71573	1.72886
142.2	1.75297	1.71699	1.71922	1.73305
142.4	1.75747	1.71247	1.71562	1.73062
142.6	1.75463	1.72066	1.71801	1.73149
142.8	1.75772	1.71617	1.71968	1.73338
143	1.75596	1.71843	1.71421	1.72781
143.2	1.75928	1.71753	1.72334	1.73259
143.4	1.75796	1.71828	1.7227	1.73748
143.6	1.75955	1.71855	1.72176	1.73947
143.8	1.7652	1.72364	1.72482	1.73146
144	1.76476	1.72494	1.72477	1.73889
144.2	1.76226	1.72594	1.7213	1.73516
144.4	1.75987	1.72396	1.72579	1.73756
144.6	1.7654	1.72609	1.72716	1.73669
144.8	1.76924	1.72595	1.73203	1.73722
145	1.76595	1.72555	1.73086	1.73697
145.2	1.77113	1.73019	1.73114	1.73937
145.4	1.76514	1.72919	1.72638	1.74512
145.6	1.76587	1.73015	1.7321	1.74059
145.8	1.76949	1.73502	1.73266	1.74423
146	1.77267	1.73578	1.7315	1.74248
146.2	1.76679	1.73633	1.73231	1.75087
146.4	1.77114	1.73226	1.73891	1.74914
146.6	1.76582	1.73376	1.73504	1.74375
146.8	1.7751	1.73488	1.73551	1.75322
147	1.77615	1.73778	1.74001	1.75229
147.2	1.77814	1.7378	1.73711	1.7549
147.4	1.77716	1.73473	1.74036	1.75236
147.6	1.78099	1.73935	1.73787	1.75672
147.8	1.78183	1.73749	1.74317	1.75386
148	1.78109	1.73758	1.74313	1.75347
148.2	1.78036	1.73976	1.74433	1.75203
148.4	1.78192	1.74403	1.74271	1.75786
148.6	1.77811	1.73978	1.73844	1.76125
148.8	1.7902	1.74097	1.7439	1.75665
149	1.7841	1.7447	1.7487	1.76211
149.2	1.78213	1.74753	1.74834	1.76059
149.4	1.78293	1.74812	1.74715	1.76324
149.6	1.78664	1.74151	1.75157	1.75942
149.8	1.78705	1.74592	1.74962	1.75755
150	1.78667	1.74962	1.75391	1.7644
150.2	1.78791	1.74938	1.75436	1.75924
150.4	1.79147	1.745	1.75433	1.76032
150.6	1.79141	1.75028	1.75277	1.76776
150.8	1.78885	1.75486	1.75337	1.76649
151	1.7915	1.75555	1.7521	1.7654
151.2	1.79259	1.75424	1.76094	1.76543
151.4	1.79402	1.75683	1.75868	1.76919
151.6	1.79441	1.75586	1.7565	1.76644
151.8	1.79585	1.7533	1.76143	1.77374
152	1.79719	1.75824	1.76152	1.77096
152.2	1.79558	1.76031	1.76117	1.77665
152.4	1.79712	1.76033	1.75857	1.77149
152.6	1.7996	1.7556	1.7628	1.77588
152.8	1.79726	1.75727	1.7647	1.77284
153	1.79363	1.7626	1.76057	1.77488
153.2	1.79726	1.76088	1.76345	1.77598
153.4	1.80152	1.76219	1.76462	1.77676
153.6	1.80161	1.76338	1.7641	1.77828
153.8	1.80572	1.76529	1.76383	1.77696
154	1.80561	1.76702	1.76858	1.7741
154.2	1.80286	1.7632	1.77569	1.7767
154.4	1.81048	1.76277	1.76995	1.77792
154.6	1.80695	1.76889	1.76428	1.78147
154.8	1.80786	1.76489	1.76791	1.78018
155	1.81098	1.77195	1.77238	1.78334
155.2	1.8086	1.76584	1.76709	1.78677
155.4	1.81083	1.76818	1.77279	1.78281
155.6	1.81402	1.7714	1.76966	1.78408
155.8	1.81067	1.774	1.77554	1.78345
156	1.81226	1.77737	1.77916	1.7795
156.2	1.81681	1.77711	1.77254	1.78103
156.4	1.81349	1.77548	1.77571	1.78509
156.6	1.81393	1.77721	1.77694	1.78651
156.8	1.81452	1.77217	1.77484	1.78877
157	1.81186	1.77204	1.77463	1.78967
157.2	1.81841	1.77898	1.77877	1.7898
157.4	1.81844	1.77298	1.78142	1.79102
157.6	1.81982	1.77723	1.77902	1.78967
157.8	1.82104	1.77505	1.78417	1.79116
158	1.82043	1.78072	1.78222	1.79026
158.2	1.82175	1.78354	1.78334	1.7909
158.4	1.8158	1.78258	1.786	1.79415
158.6	1.82243	1.7826	1.78385	1.79811
158.8	1.82326	1.77771	1.78585	1.78975
159	1.8272	1.77956	1.78509	1.79977
159.2	1.82629	1.78103	1.78489	1.79609
159.4	1.82742	1.78274	1.79234	1.79705
159.6	1.82631	1.78665	1.78915	1.801
159.8	1.8305	1.78244	1.79096	1.80049
160	1.83199	1.78521	1.79055	1.8048
160.2	1.82886	1.79002	1.79074	1.79841
160.4	1.8303	1.78828	1.78624	1.79986
160.6	1.82811	1.79045	1.79149	1.80578
160.8	1.83065	1.79412	1.79802	1.80173
161	1.82775	1.79351	1.79397	1.80252
161.2	1.83377	1.7906	1.79681	1.80506
161.4	1.83621	1.79696	1.7908	1.81026
161.6	1.83293	1.7893	1.79738	1.8047
161.8	1.8375	1.79486	1.7936	1.80821
162	1.83628	1.79644	1.79787	1.80605
162.2	1.8361	1.7954	1.79481	1.80625
162.4	1.83629	1.79518	1.79794	1.81359
162.6	1.83916	1.79354	1.79902	1.81234
162.8	1.83592	1.80117	1.806	1.80945
163	1.84312	1.79554	1.80027	1.80883
163.2	1.83661	1.80081	1.79693	1.81798
163.4	1.84223	1.79667	1.80735	1.81357
163.6	1.84459	1.79918	1.80422	1.81329
163.8	1.84569	1.80117	1.80667	1.81285
164	1.84343	1.79649	1.80331	1.81221
164.2	1.84285	1.80602	1.8022	1.82011
164.4	1.84255	1.8021	1.80789	1.81991
164.6	1.84464	1.80694	1.80925	1.81432
164.8	1.84689	1.80309	1.80891	1.8173
165	1.84566	1.80903	1.81176	1.81608
165.2	1.84876	1.80621	1.8077	1.82126
165.4	1.84908	1.80303	1.8105	1.82123
165.6	1.84763	1.80974	1.80803	1.82035
165.8	1.84484	1.80891	1.81478	1.82365
166	1.84716	1.81379	1.81489	1.82203
166.2	1.85238	1.81238	1.81426	1.82131
166.4	1.8509	1.81108	1.81329	1.82444
166.6	1.85017	1.81319	1.8131	1.82407
166.8	1.85595	1.80601	1.81901	1.82838
167	1.85127	1.81255	1.81259	1.8264
167.2	1.85298	1.81125	1.81461	1.82963
167.4	1.85251	1.8138	1.81551	1.82566
167.6	1.85556	1.81173	1.81808	1.82817
167.8	1.85763	1.81162	1.81764	1.82923
168	1.85076	1.81433	1.81817	1.82759
168.2	1.85674	1.81621	1.81864	1.83139
168.4	1.85817	1.81933	1.81671	1.82666
168.6	1.85885	1.82008	1.82594	1.83533
168.8	1.85978	1.81817	1.81952	1.82975
169	1.85776	1.8146	1.82043	1.83499
169.2	1.85999	1.81918	1.82522	1.83038
169.4	1.8596	1.81808	1.82313	1.83308
169.6	1.8641	1.82404	1.82516	1.83472
169.8	1.86299	1.8202	1.827	1.83777
170	1.86223	1.8265	1.82848	1.83651
170.2	1.86355	1.82277	1.82751	1.83891
170.4	1.86954	1.8257	1.82496	1.83228
170.6	1.86513	1.82122	1.82757	1.83513
170.8	1.86847	1.82465	1.82876	1.83987
171	1.86673	1.82539	1.83374	1.84376
171.2	1.86798	1.82048	1.82734	1.84156
171.4	1.86564	1.82549	1.8294	1.8407
171.6	1.86879	1.82509	1.8309	1.83919
171.8	1.86678	1.82386	1.83357	1.84273
172	1.87104	1.82727	1.82567	1.84185
172.2	1.87066	1.83021	1.83282	1.8437
172.4	1.87443	1.83005	1.83008	1.84395
172.6	1.87135	1.83187	1.83151	1.84538
172.8	1.87673	1.83202	1.8302	1.84588
173	1.87675	1.83264	1.83575	1.84725
173.2	1.87878	1.82712	1.83587	1.84828
173.4	1.87206	1.83494	1.83651	1.84481
173.6	1.87798	1.83134	1.8326	1.84911
173.8	1.87453	1.83706	1.83804	1.84778
174	1.88278	1.83237	1.83702	1.85024
174.2	1.87625	1.83674	1.8359	1.84923
174.4	1.88187	1.83411	1.84258	1.85119
174.6	1.88299	1.83553	1.83841	1.85226
174.8	1.88052	1.83865	1.84253	1.85053
175	1.88481	1.83489	1.84314	1.85463
175.2	1.88344	1.838	1.8436	1.84973
175.4	1.87923	1.83793	1.84538	1.85953
175.6	1.88052	1.84275	1.84119	1.85163
175.8	1.87941	1.83782	1.84448	1.85267
176	1.88859	1.84041	1.84422	1.85637
176.2	1.8833	1.84605	1.84908	1.85394
176.4	1.88691	1.84234	1.84623	1.8521
176.6	1.88671	1.84495	1.84759	1.85276
176.8	1.88737	1.84121	1.84657	1.85718
177	1.87919	1.8471	1.84456	1.86041
177.2	1.88955	1.85051	1.84775	1.85895
177.4	1.88558	1.84557	1.85009	1.85726
177.6	1.88864	1.84479	1.85087	1.86112
177.8	1.8892	1.84897	1.84792	1.85824
178	1.88983	1.85021	1.85537	1.86328
178.2	1.89241	1.84601	1.84921	1.8595
178.4	1.89378	1.84968	1.84917	1.86173
178.6	1.8909	1.84915	1.85378	1.86322
178.8	1.89339	1.85206	1.8561	1.8619
179	1.90072	1.85238	1.8583	1.86198
179.2	1.89077	1.84631	1.85428	1.86464
179.4	1.89381	1.85294	1.85602	1.86122
179.6	1.89898	1.85582	1.85362	1.86752
179.8	1.90096	1.85514	1.85967	1.8613
180	1.90032	1.85496	1.85065	1.86663
180.2	1.89771	1.85009	1.85875	1.86979
180.4	1.89844	1.85696	1.85989	1.87181
180.6	1.9004	1.85748	1.86087	1.86869
180.8	1.89802	1.85842	1.86391	1.86868
181	1.89629	1.85253	1.86386	1.86511
181.2	1.90109	1.85951	1.85998	1.87058
181.4	1.89938	1.8583	1.86725	1.87037
181.6	1.90075	1.85895	1.8666	1.86981
181.8	1.9008	1.85832	1.86472	1.87621
182	1.90515	1.85682	1.86299	1.87023
182.2	1.90321	1.85757	1.86277	1.87037
182.4	1.9044	1.86153	1.86416	1.8736
182.6	1.90144	1.86141	1.86296	1.8725
182.8	1.90421	1.86521	1.86681	1.87318
183	1.90289	1.86173	1.86715	1.87231
183.2	1.90254	1.86678	1.86546	1.87737
183.4	1.9078	1.86393	1.8665	1.87895
183.6	1.91094	1.86236	1.87224	1.87172
183.8	1.91094	1.86049	1.87126	1.87957
184	1.91142	1.86847	1.87249	1.88066
184.2	1.90878	1.86173	1.8695	1.87676
184.4	1.91554	1.8672	1.87341	1.87868
184.6	1.90467	1.86853	1.87596	1.88131
184.8	1.90954	1.87037	1.87091	1.88151
185	1.90976	1.86964	1.86965	1.88137
185.2	1.90851	1.86796	1.87482	1.88392
185.4	1.916	1.86769	1.8716	1.88027
185.6	1.91589	1.86775	1.87375	1.88011
185.8	1.91054	1.87304	1.87439	1.88399
186	1.90735	1.87269	1.87333	1.88353
186.2	1.91529	1.87611	1.87262	1.8839
186.4	1.91994	1.87048	1.87741	1.88906
186.6	1.91569	1.87647	1.87684	1.884
186.8	1.91591	1.87151	1.87843	1.88653
187	1.91375	1.8725	1.87887	1.88883
187.2	1.91265	1.87707	1.88203	1.88399
187.4	1.92071	1.87412	1.88354	1.88743
187.6	1.91799	1.87657	1.88193	1.88523
187.8	1.91652	1.87879	1.8804	1.89371
188	1.92051	1.87489	1.88078	1.88517
188.2	1.91971	1.87776	1.88163	1.89336
188.4	1.91909	1.87962	1.88108	1.89145
188.6	1.91709	1.87744	1.87781	1.88333
188.8	1.92039	1.88234	1.88221	1.89362
189	1.92086	1.87884	1.88491	1.89217
189.2	1.91911	1.88514	1.89029	1.89159
189.4	1.92235	1.88177	1.87863	1.89443
189.6	1.92061	1.88362	1.88489	1.89443
189.8	1.92059	1.88075	1.88645	1.89595
190	1.92584	1.88641	1.88536	1.89779
190.2	1.9221	1.88065	1.88559	1.89573
190.4	1.92568	1.88511	1.8886	1.89704
190.6	1.92604	1.88035	1.886	1.89709
190.8	1.92826	1.88414	1.88492	1.89752
191	1.92905	1.88489	1.88903	1.8995
191.2	1.92987	1.88498	1.88956	1.89948
191.4	1.9286	1.88793	1.89258	1.89708
191.6	1.93023	1.88727	1.8914	1.90348
191.8	1.93179	1.88498	1.89376	1.90586
192	1.93004	1.88611	1.88939	1.90279
192.2	1.93017	1.88793	1.88911	1.90608
192.4	1.93083	1.89063	1.89055	1.90175
192.6	1.93383	1.88434	1.89527	1.9026
192.8	1.93282	1.88859	1.89783	1.90802
193	1.93644	1.89143	1.88912	1.90028
193.2	1.93168	1.89176	1.89624	1.90528
193.4	1.93642	1.89535	1.89583	1.90671
193.6	1.93384	1.89217	1.89533	1.91002
193.8	1.93353	1.89553	1.89621	1.90558
194	1.93813	1.89404	1.89747	1.90711
194.2	1.93944	1.8959	1.90251	1.90771
194.4	1.94168	1.89587	1.89542	1.90545
194.6	1.93789	1.89297	1.90186	1.90724
194.8	1.94023	1.89812	1.90065	1.9103
195	1.9392	1.89286	1.89956	1.91169
195.2	1.93844	1.89727	1.90173	1.90758
195.4	1.93995	1.89993	1.901	1.90935
195.6	1.93979	1.89879	1.90084	1.9091
195.8	1.94117	1.89574	1.90146	1.91245
196	1.94287	1.90177	1.9007	1.91497
196.2	1.94679	1.8963	1.90375	1.91232
196.4	1.94358	1.90173	1.9025	1.91532
196.6	1.94416	1.89916	1.90361	1.91231
196.8	1.94525	1.90363	1.90144	1.91577
197	1.93964	1.90454	1.90773	1.91982
197.2	1.94401	1.8995	1.90326	1.9144
197.4	1.94769	1.90004	1.90515	1.91692
197.6	1.93847	1.9072	1.9078	1.91539
197.8	1.94355	1.90853	1.91189	1.91828
198	1.94478	1.9043	1.9107	1.91967
198.2	1.95003	1.90236	1.90745	1.92135
198.4	1.94951	1.90539	1.91509	1.92033
198.6	1.94949	1.90681	1.90968	1.91745
198.8	1.95023	1.90889	1.90628	1.92034
199	1.95124	1.90433	1.91098	1.91989
199.2	1.95138	1.90356	1.91311	1.92345
199.4	1.95163	1.90711	1.91204	1.91961
199.6	1.95236	1.90687	1.91234	1.92352
199.8	1.95409	1.9132	1.91337	1.9215
200	1.95505	1.90656	1.91382	1.92196
200.2	1.9566	1.91396	1.91203	1.92146
200.4	1.95304	1.9116	1.91501	1.9224
200.6	1.95204	1.91724	1.91577	1.92224
200.8	1.95435	1.90986	1.91207	1.92679
201	1.95769	1.9113	1.91835	1.92205
201.2	1.95459	1.91448	1.91257	1.92425
201.4	1.95677	1.91261	1.91831	1.92093
201.6	1.95829	1.91509	1.92073	1.92902
201.8	1.95554	1.91587	1.91842	1.93073
202	1.95652	1.91569	1.92119	1.92635
202.2	1.95886	1.9186	1.92035	1.9281
202.4	1.95983	1.91546	1.922	1.92581
202.6	1.95792	1.91652	1.91591	1.93094
202.8	1.95944	1.91453	1.91798	1.93044
203	1.95877	1.91709	1.92627	1.93158
203.2	1.96517	1.91965	1.92534	1.93537
203.4	1.96032	1.91074	1.91874	1.92849
203.6	1.96219	1.91822	1.92145	1.93124
203.8	1.96715	1.91982	1.92483	1.93459
204	1.96288	1.91908	1.92525	1.93394
204.2	1.95979	1.9258	1.92253	1.93259
204.4	1.96547	1.9166	1.92387	1.93327
204.6	1.96569	1.92453	1.92444	1.93584
204.8	1.96611	1.92366	1.92592	1.93254
205	1.96158	1.92363	1.92728	1.93608
205.2	1.96609	1.92596	1.92092	1.93589
205.4	1.96439	1.92589	1.9253	1.93716
205.6	1.96886	1.92455	1.92341	1.93867
205.8	1.96997	1.92659	1.92728	1.93443
206	1.9636	1.92915	1.92706	1.93748
206.2	1.96558	1.92559	1.92768	1.94263
206.4	1.96507	1.92485	1.92903	1.93916
206.6	1.97052	1.92556	1.92816	1.93788
206.8	1.97338	1.92897	1.92676	1.9382
207	1.97196	1.92509	1.93367	1.94127
207.2	1.97047	1.92827	1.93386	1.943
207.4	1.97209	1.93093	1.934	1.94248
207.6	1.97151	1.92932	1.9323	1.94302
207.8	1.97488	1.92988	1.93811	1.94547
208	1.97588	1.93212	1.92954	1.94309
208.2	1.97222	1.93395	1.93261	1.94407
208.4	1.97127	1.93264	1.93759	1.93911
208.6	1.97325	1.93221	1.93689	1.94594
208.8	1.97543	1.92942	1.92883	1.94508
209	1.97317	1.93116	1.93967	1.94801
209.2	1.97635	1.93335	1.93738	1.94073
209.4	1.97729	1.9287	1.93532	1.94567
209.6	1.97469	1.93215	1.94006	1.94432
209.8	1.98099	1.93944	1.93985	1.94306
210	1.97455	1.93628	1.93617	1.9415
210.2	1.97932	1.93258	1.93499	1.94428
210.4	1.97839	1.93824	1.93438	1.94788
210.6	1.98234	1.93436	1.94301	1.94867
210.8	1.98106	1.93288	1.93548	1.94961
211	1.97891	1.93434	1.93982	1.94863
211.2	1.98234	1.93758	1.94099	1.95482
211.4	1.97784	1.94141	1.94161	1.94784
211.6	1.98037	1.93817	1.9401	1.95029
211.8	1.98189	1.94234	1.93984	1.95153
212	1.98173	1.94251	1.94704	1.95536
212.2	1.98297	1.94101	1.94199	1.95513
212.4	1.98422	1.93747	1.94487	1.95731
212.6	1.98328	1.94539	1.94836	1.9552
212.8	1.98593	1.93973	1.94282	1.95851
213	1.98624	1.93865	1.94637	1.9533
213.2	1.98358	1.94572	1.94299	1.95732
213.4	1.98364	1.94489	1.95042	1.95559
213.6	1.98773	1.94106	1.94282	1.95559
213.8	1.98724	1.94229	1.9467	1.96037
214	1.98593	1.93796	1.95039	1.95701
214.2	1.98704	1.94543	1.94988	1.95242
214.4	1.98859	1.94761	1.9472	1.95648
214.6	1.99108	1.95185	1.94823	1.95891
214.8	1.99004	1.94876	1.94947	1.95699
215	1.98723	1.95016	1.94973	1.96223
215.2	1.99254	1.9459	1.95113	1.9589
215.4	1.98943	1.95031	1.95166	1.9583
215.6	1.9854	1.94978	1.95007	1.95736
215.8	1.9888	1.94983	1.953	1.96111
216	1.99411	1.94406	1.95194	1.96044
216.2	1.99151	1.94833	1.9508	1.9608
216.4	1.98905	1.94684	1.95018	1.96612
216.6	1.98974	1.94976	1.95507	1.96553
216.8	1.98936	1.94508	1.95532	1.96411
217	1.99336	1.94766	1.95504	1.96505
217.2	1.9862	1.95007	1.95705	1.95909
217.4	1.99404	1.94821	1.95807	1.96501
217.6	1.99555	1.94686	1.95293	1.96021
217.8	1.99638	1.95497	1.95759	1.96711
218	1.99545	1.95299	1.95699	1.97229
218.2	1.99568	1.9556	1.95684	1.96765
218.4	1.99282	1.95307	1.957	1.96969
218.6	1.99702	1.94945	1.95962	1.9686
218.8	1.99559	1.9521	1.95486	1.96874
219	1.99861	1.95143	1.96167	1.9683
219.2	1.99945	1.95768	1.95927	1.97074
219.4	2.00033	1.95631	1.96055	1.96988
219.6	1.99859	1.95664	1.96016	1.97212
219.8	1.99985	1.95485	1.95806	1.96891
220	2.00017	1.95605	1.96332	1.97253
220.2	2.00116	1.95577	1.9677	1.96769
220.4	2.00081	1.95939	1.96147	1.97139
220.6	2.00355	1.96038	1.96373	1.97015
220.8	2.00366	1.96113	1.96234	1.96929
221	1.99947	1.95958	1.96483	1.96925
221.2	2.00549	1.95996	1.96547	1.97166
221.4	2.00068	1.96394	1.96667	1.9751
221.6	2.00028	1.95756	1.96883	1.97095
221.8	2.00197	1.95937	1.96693	1.97298
222	2.00666	1.95706	1.9686	1.97299
222.2	2.00422	1.96259	1.96889	1.97457
222.4	2.00428	1.96372	1.96657	1.97792
222.6	2.00609	1.96491	1.9667	1.97616
222.8	2.00713	1.96122	1.97097	1.98206
223	2.00933	1.96572	1.96979	1.97642
223.2	2.00954	1.96787	1.9637	1.98014
223.4	2.00822	1.96712	1.97155	1.98155
223.6	2.0059	1.96715	1.97118	1.97611
223.8	2.01116	1.96796	1.9721	1.97755
224	2.0077	1.96655	1.96931	1.97428
224.2	2.00783	1.96989	1.97028	1.97838
224.4	2.01076	1.9638	1.97315	1.97764
224.6	2.00967	1.96962	1.97544	1.97875
224.8	2.01436	1.9615	1.973	1.98011
225	2.01216	1.96884	1.97267	1.98323
225.2	2.0151	1.97104	1.97384	1.98107
225.4	2.01291	1.97215	1.97139	1.98239
225.6	2.0127	1.96493	1.97262	1.97895
225.8	2.01353	1.96746	1.97777	1.9852
226	2.01605	1.97133	1.97818	1.9827
226.2	2.01615	1.97048	1.97284	1.98307
226.4	2.01341	1.97148	1.97499	1.98073
226.6	2.01612	1.97159	1.97541	1.98703
226.8	2.0107	1.97397	1.97448	1.98736
227	2.014	1.97576	1.9813	1.98675
227.2	2.01967	1.9742	1.97749	1.98213
227.4	2.01281	1.97265	1.97931	1.98802
227.6	2.01002	1.97491	1.97762	1.98661
227.8	2.0163	1.97577	1.98184	1.98756
228	2.02013	1.97577	1.98192	1.98721
228.2	2.01923	1.97632	1.97571	1.98792
228.4	2.02116	1.97755	1.97815	1.98949
228.6	2.01668	1.9808	1.97986	1.99221
228.8	2.01914	1.97623	1.98437	1.98841
229	2.01974	1.97663	1.97907	1.99162
229.2	2.02019	1.98082	1.98243	1.99007
229.4	2.02058	1.97752	1.98098	1.99536
229.6	2.02332	1.97534	1.98212	1.99687
229.8	2.02077	1.98076	1.98014	1.98993
230	2.02585	1.98119	1.98514	1.99013
230.2	2.02025	1.98452	1.98411	1.99157
230.4	2.02045	1.97701	1.98436	1.99189
230.6	2.02636	1.98027	1.98524	1.99218
230.8	2.02557	1.97807	1.98767	1.99163
231	2.02593	1.98156	1.9844	1.99349
231.2	2.02629	1.98021	1.98731	1.99428
231.4	2.0273	1.98535	1.98457	1.99863
231.6	2.02673	1.98327	1.9885	1.99386
231.8	2.02727	1.99083	1.98766	1.99611
232	2.02215	1.98281	1.98715	1.9962
232.2	2.02955	1.9855	1.98678	1.99767
232.4	2.02998	1.98235	1.98699	1.99672
232.6	2.02318	1.9886	1.98677	1.99899
232.8	2.02579	1.98916	1.99087	1.99898
233	2.02926	1.98829	1.99077	1.9983
233.2	2.03148	1.98885	1.99065	2.0012
233.4	2.02704	1.98412	1.99021	2.0023
233.6	2.02943	1.98806	1.98979	2.00206
233.8	2.02852	1.98719	1.99397	1.99976
234	2.03097	1.98745	1.99045	2.00294
234.2	2.03266	1.99129	1.99209	2.00384
234.4	2.03552	1.98763	1.9921	2.00567
234.6	2.03266	1.99093	1.99352	2.00059
234.8	2.03094	1.99316	1.99137	2.00018
235	2.03244	1.99097	1.99604	2.0049
235.2	2.03148	1.98957	1.99544	2.00232
235.4	2.03674	1.99354	1.99632	2.00224
235.6	2.03138	1.99002	1.99422	2.00173
235.8	2.03479	1.99355	1.99809	2.00298
236	2.03927	1.99109	1.99546	2.00398
236.2	2.03796	1.99556	1.99953	2.01003
236.4	2.03781	1.99614	1.99897	2.0031
236.6	2.03869	1.99286	1.99756	2.0026
236.8	2.03992	1.99041	1.99832	2.00695
237	2.03858	1.99191	2.00132	2.00435
237.2	2.03162	1.99008	2.00164	2.00232
237.4	2.03444	1.99692	1.9991	2.00535
237.6	2.03779	1.99483	2.00093	2.00712
237.8	2.03864	1.99293	2.00529	2.00752
238	2.04078	1.99647	2.00174	2.00635
238.2	2.04014	2.00021	1.99917	2.01343
238.4	2.04082	1.99634	1.99863	2.00909
238.6	2.03901	1.99897	1.99921	2.01286
238.8	2.0396	1.99733	2.00106	2.01143
239	2.04151	1.9991	2.00253	2.00955
239.2	2.03942	1.9966	2.00409	2.00998
239.4	2.04402	1.99673	2.00691	2.01012
239.6	2.045	1.99699	2.00107	2.01012
239.8	2.04435	1.99702	2.00334	2.01181
240	2.05412	2.0111	2.01716	2.02668
240.2	2.05224	2.01857	2.01985	2.02493
240.4	2.04933	2.01332	2.02156	2.02532
240.6	2.05242	2.01424	2.02072	2.02746
240.8	2.05861	2.01352	2.02147	2.03086
241	2.05478	2.01145	2.0196	2.02476
241.2	2.05387	2.01553	2.02441	2.02576
241.4	2.05199	2.01699	2.01939	2.02702
241.6	2.04925	2.01355	2.02788	2.02996
241.8	2.05544	2.01531	2.01805	2.02558
242	2.0537	2.01808	2.0177	2.03066
242.2	2.05567	2.01685	2.01953	2.02334
242.4	2.04906	2.01704	2.02416	2.03395
242.6	2.05252	2.0124	2.02036	2.02452
242.8	2.04873	2.00917	2.02012	2.03069
243	2.0544	2.01336	2.01934	2.0291
243.2	2.05409	2.01542	2.02117	2.02507
243.4	2.05354	2.01396	2.01929	2.0305
243.6	2.05576	2.01795	2.02047	2.02863
243.8	2.05789	2.0184	2.02002	2.02682
244	2.05586	2.01404	2.02964	2.02531
244.2	2.05481	2.01301	2.02363	2.02735
244.4	2.0588	2.01415	2.02529	2.02296
244.6	2.05431	2.02016	2.02346	2.02729
244.8	2.05774	2.01406	2.01785	2.03086
245	2.05709	2.01208	2.02253	2.02758
245.2	2.05116	2.01765	2.0185	2.02598
245.4	2.05354	2.01886	2.02068	2.02609
245.6	2.05886	2.01919	2.0183	2.02802
245.8	2.05495	2.01472	2.02548	2.02786
246	2.05506	2.01446	2.02542	2.03173
246.2	2.05337	2.01645	2.02282	2.02788
246.4	2.05477	2.01613	2.02257	2.02525
246.6	2.0528	2.01281	2.01834	2.02557
246.8	2.05429	2.01213	2.02376	2.03269
247	2.05545	2.0134	2.02288	2.02887
247.2	2.05818	2.01355	2.01827	2.02967
247.4	2.0548	2.01709	2.02452	2.02876
247.6	2.05076	2.01925	2.02292	2.02882
247.8	2.05399	2.01272	2.02712	2.03165
248	2.0518	2.01856	2.01753	2.02677
248.2	2.05737	2.01638	2.0235	2.02916
248.4	2.05394	2.01173	2.02247	2.02855
248.6	2.05303	2.01381	2.02179	2.0238
248.8	2.05536	2.02039	2.02305	2.02875
249	2.05533	2.01615	2.01973	2.02856
249.2	2.05562	2.01281	2.02717	2.02375
249.4	2.05561	2.01634	2.02174	2.02364
249.6	2.0521	2.01024	2.02157	2.02874
249.8	2.05293	2.01536	2.02118	2.02868
250	2.05401	2.01339	2.01726	2.02453
250.2	2.05305	2.01277	2.02156	2.02185
250.4	2.05422	2.01243	2.02167	2.02589
250.6	2.05148	2.01173	2.02339	2.02954
250.8	2.05413	2.01693	2.02155	2.02645
251	2.05561	2.01295	2.02348	2.02825
251.2	2.05525	2.01335	2.0224	2.02545
251.4	2.05291	2.02051	2.01932	2.03058
251.6	2.05301	2.01807	2.02483	2.02812
251.8	2.05571	2.01039	2.02712	2.02785
252	2.0507	2.01605	2.02134	2.0326
252.2	2.05244	2.01681	2.01984	2.02883
252.4	2.05233	2.01987	2.02017	2.02662
252.6	2.05164	2.0141	2.02203	2.0273
252.8	2.05496	2.01869	2.02292	2.02742
253	2.05555	2.01434	2.01999	2.02562
253.2	2.05259	2.01494	2.01697	2.02787
253.4	2.04923	2.01462	2.02462	2.02387
253.6	2.0518	2.01416	2.02396	2.02684
253.8	2.05627	2.01312	2.02023	2.02758
254	2.05349	2.01351	2.01899	2.02695
254.2	2.04853	2.01434	2.02169	2.0202
254.4	2.05347	2.01517	2.01914	2.02825
254.6	2.04813	2.01429	2.01835	2.02922
254.8	2.05915	2.01431	2.02108	2.02568
255	2.05576	2.01622	2.02478	2.02694
255.2	2.04926	2.01342	2.01646	2.02599
255.4	2.05497	2.02048	2.0222	2.02529
255.6	2.05029	2.0158	2.01828	2.01934
255.8	2.0522	2.01196	2.01705	2.02881
256.01	2.04971	2.01302	2.02123	2.02237
256.2	2.05243	2.0151	2.02462	2.02616
256.4	2.05216	2.01178	2.02171	2.02206
256.6	2.04977	2.01657	2.01985	2.02889
256.8	2.05133	2.01765	2.02035	2.02423
257	2.05006	2.01703	2.02413	2.02561
257.2	2.05037	2.01375	2.02298	2.02217
257.4	2.05125	2.01171	2.02122	2.02589
257.6	2.05037	2.0161	2.02467	2.02421
257.8	2.05066	2.01827	2.0173	2.02825
258	2.05108	2.01446	2.01985	2.02339
258.2	2.04855	2.01224	2.01853	2.02714
258.4	2.04757	2.01381	2.02002	2.02065
258.6	2.05136	2.00901	2.02376	2.02501
258.8	2.05115	2.01925	2.0153	2.02632
259	2.04985	2.00903	2.02093	2.02266
259.2	2.05197	2.01617	2.01802	2.0232
259.4	2.05256	2.01184	2.02288	2.02505
259.6	2.05333	2.01557	2.01628	2.02589
259.8	2.05293	2.01585	2.01823	2.02042
260	2.05102	2.01053	2.01652	2.02051
260.2	2.04759	2.01452	2.01624	2.02762
260.4	2.05241	2.01639	2.01858	2.02945
260.6	2.05144	2.01289	2.01964	2.02442
260.8	2.05254	2.01438	2.02731	2.02587
261	2.05385	2.00941	2.0234	2.02461
261.2	2.0489	2.01206	2.01793	2.02494
261.4	2.04791	2.01245	2.01071	2.02317
261.6	2.04877	2.01173	2.0192	2.02532
261.8	2.05684	2.00953	2.01987	2.0192
262	2.05251	2.01392	2.01349	2.02971
262.2	2.0492	2.01566	2.01875	2.02854
262.4	2.04903	2.01054	2.02534	2.02227
262.6	2.04858	2.00899	2.02066	2.02232
262.8	2.05185	2.00795	2.01539	2.02411
263	2.04811	2.01456	2.01719	2.02707
263.2	2.04665	2.00996	2.02197	2.02135
263.4	2.04705	2.01497	2.01773	2.02095
263.6	2.04764	2.0104	2.02239	2.01903
263.8	2.05055	2.01306	2.01803	2.02191
264	2.05115	2.01294	2.01719	2.02217
264.2	2.04694	2.01318	2.0175	2.02444
264.4	2.05106	2.01179	2.01527	2.02052
264.6	2.04772	2.0131	2.01835	2.02045
264.8	2.05147	2.01126	2.01578	2.02578
265	2.04886	2.01006	2.0176	2.02509
265.2	2.0491	2.00869	2.01731	2.02595
265.4	2.04478	2.0108	2.01367	2.02165
265.6	2.03999	2.00902	2.01956	2.02613
265.8	2.05231	2.01055	2.02033	2.02549
266	2.04966	2.01054	2.01725	2.02432
266.2	2.05123	2.00974	2.02066	2.02293
266.4	2.04737	2.01125	2.0172	2.0198
266.6	2.04849	2.01248	2.02212	2.02208
266.8	2.04619	2.00696	2.01878	2.02101
267	2.04731	2.00965	2.01665	2.02305
267.2	2.0507	2.01064	2.01691	2.02028
267.4	2.04933	2.01212	2.01378	2.026
267.6	2.04951	2.0131	2.01659	2.01952
267.8	2.04615	2.01076	2.01753	2.0233
268	2.04704	2.00968	2.0175	2.01999
268.2	2.04789	2.01011	2.01416	2.02495
268.4	2.04813	2.0093	2.01804	2.02123
268.6	2.04907	2.01164	2.01542	2.02278
268.8	2.0472	2.00772	2.01863	2.01886
269	2.04887	2.01035	2.01569	2.01878
269.2	2.04833	2.01067	2.01484	2.01957
269.4	2.04596	2.00752	2.01525	2.01837
269.6	2.05011	2.00871	2.01543	2.02121
269.8	2.05041	2.00651	2.01791	2.02122
270	2.0488	2.00919	2.01266	2.0228
270.2	2.04454	2.00946	2.01681	2.01631
270.4	2.05089	2.01207	2.01774	2.02196
270.6	2.04547	2.01043	2.01235	2.02559
270.8	2.04719	2.00721	2.01844	2.02265
271	2.05128	2.00763	2.01476	2.01986
271.2	2.04448	2.008	2.01735	2.02232
271.4	2.04884	2.00814	2.01624	2.02022
271.6	2.05048	2.01294	2.01587	2.0189
271.8	2.05234	2.01032	2.01714	2.02253
272	2.04449	2.00398	2.01187	2.02285
272.2	2.04502	2.00691	2.02313	2.01932
272.4	2.04893	2.0063	2.0217	2.01682
272.6	2.04131	2.00744	2.01417	2.01985
272.8	2.04822	2.01218	2.01449	2.01964
273	2.04733	2.00765	2.01625	2.01623
273.2	2.05145	2.00461	2.01506	2.02112
273.4	2.04356	2.00984	2.01823	2.01756
273.6	2.04466	2.00936	2.0147	2.02273
273.8	2.04765	2.01006	2.0156	2.02067
274	2.04185	2.00991	2.0122	2.02099
274.2	2.05115	2.00654	2.01404	2.02547
274.4	2.04279	2.00606	2.00758	2.02125
274.6	2.04343	2.01051	2.00979	2.01843
274.8	2.04163	2.01384	2.01615	2.02124
275	2.0459	2.0075	2.01131	2.0191
275.2	2.04436	2.00801	2.01099	2.01636
275.4	2.04539	2.00544	2.012	2.02041
275.6	2.04618	2.00609	2.01208	2.01942
275.8	2.04846	2.00694	2.01535	2.01856
276	2.04658	2.00889	2.01121	2.01606
276.2	2.04862	2.00801	2.01742	2.0193
276.4	2.04579	2.00613	2.016	2.0165
276.6	2.04307	2.00923	2.01474	2.01688
276.8	2.04487	2.00792	2.01356	2.02143
277	2.04366	2.00527	2.01392	2.01882
277.2	2.04529	2.01056	2.01161	2.0211
277.4	2.04786	2.01245	2.01727	2.01328
277.6	2.04355	2.00643	2.01522	2.01938
277.8	2.04766	2.00531	2.00923	2.02165
278	2.04451	2.00731	2.01329	2.01446
278.2	2.04253	2.00878	2.01201	2.01878
278.4	2.04671	2.00613	2.00942	2.01639
278.6	2.04401	2.00645	2.01375	2.01492
278.8	2.04024	2.0035	2.01342	2.01695
279	2.04356	2.00452	2.01305	2.01667
279.2	2.0436	2.00573	2.0122	2.0162
279.4	2.04183	2.01021	2.01542	2.01193
279.6	2.04553	2.00457	2.01635	2.0144
279.8	2.04505	2.00074	2.01035	2.01628
280	2.04571	2.00938	2.00989	2.01722
280.2	2.04493	2.00194	2.01429	2.0163
280.4	2.04616	2.00343	2.01455	2.01963
280.6	2.04369	2.00315	2.01046	2.01867
280.8	2.04334	2.00324	2.00971	2.01411
281	2.03879	2.00809	2.01264	2.01625
281.2	2.04445	2.00788	2.01436	2.01161
281.4	2.04479	2.00646	2.01519	2.01567
281.6	2.04481	2.00472	2.01308	2.012
281.8	2.04176	2.0077	2.01045	2.0174
282	2.04272	2.00498	2.00842	2.01428
282.2	2.04175	2.00307	2.01207	2.01096
282.4	2.04239	2.01019	2.01121	2.01925
282.6	2.04298	2.00703	2.00852	2.01177
282.8	2.04353	2.00069	2.00959	2.016
283	2.03664	2.00263	2.01217	2.01703
283.2	2.04153	2.00039	2.01377	2.01438
283.4	2.04525	2.00683	2.01429	2.01268
283.6	2.04175	2.00583	2.01137	2.01801
283.8	2.04299	2.00757	2.00897	2.01715
284	2.04464	2.00308	2.00666	2.02044
284.2	2.04366	2.00831	2.00878	2.0175
284.4	2.04664	2.0015	2.01431	2.01567
284.6	2.04157	2.00612	2.01045	2.01892
284.8	2.04341	2.0034	2.01225	2.01962
285	2.04448	2.00505	2.01217	2.01947
285.2	2.04329	2.00872	2.01286	2.01526
285.4	2.04112	2.00219	2.00717	2.01239
285.6	2.0458	2.00243	2.00846	2.01679
285.8	2.04477	2.00561	2.00718	2.0145
286	2.04478	2.00204	2.00981	2.0153
286.2	2.03871	2.00402	2.01377	2.0176
286.4	2.04781	2.00224	2.01201	2.0182
286.6	2.04247	2.00727	2.0094	2.01531
286.8	2.04355	1.99895	2.01309	2.01916
287	2.04228	2.00142	2.01243	2.01399
287.2	2.04243	2.00313	2.01321	2.0122
287.4	2.04291	2.00452	2.0149	2.01377
287.6	2.04299	2.00594	2.01364	2.01781
287.8	2.04336	2.00251	2.01394	2.01732
288	2.03813	2.00683	2.01072	2.01546
288.2	2.04353	2.00384	2.01282	2.01247
288.4	2.04031	2.0044	2.01003	2.01423
288.6	2.03672	2.00275	2.00926	2.01399
288.8	2.04351	2.00466	2.01439	2.01418
289	2.04139	2.00094	2.00816	2.01961
289.2	2.04137	2.00447	2.01225	2.01565
289.4	2.03599	2.00457	2.00751	2.01805
289.6	2.04159	2.00534	2.00967	2.01397
289.8	2.03993	2.0023	2.01222	2.01463
290	2.04077	2.00271	2.0124	2.01099
290.2	2.04291	2.00369	2.01188	2.01131
290.4	2.04001	2.00414	2.0118	2.01053
290.6	2.04151	2.00314	2.01219	2.01464
290.8	2.04258	2.00437	2.00633	2.01539
291	2.04072	2.00187	2.0082	2.01655
291.2	2.04211	2.00533	2.00878	2.01525
291.4	2.04204	2.00547	2.01038	2.01745
291.6	2.04023	1.9989	2.00611	2.01209
291.8	2.03535	2.00317	2.00606	2.01044
292	2.03754	2.00449	2.00691	2.0096
292.2	2.04293	2.00168	2.01008	2.01079
292.4	2.04544	1.99931	2.00901	2.0174
292.6	2.04071	2.00154	2.01185	2.01625
292.8	2.03891	2.00136	2.00576	2.0153
293	2.04134	2.00334	2.0091	2.01488
293.2	2.04285	2.00056	2.0064	2.01336
293.4	2.04088	2.00061	2.01281	2.01656
293.6	2.0423	2.00268	2.01014	2.01109
293.8	2.04039	2.00035	2.00757	2.01364
294	2.04047	2.00474	2.01083	2.01443
294.2	2.03948	2.00359	2.01178	2.00572
294.4	2.03922	2.00237	2.01013	2.01188
294.6	2.04169	1.99868	2.00809	2.00765
294.8	2.04011	2.00502	2.00783	2.01198
295	2.03971	1.99961	2.00712	2.01122
295.2	2.03998	2.00252	2.0108	2.01159
295.4	2.04181	2.00275	2.00712	2.01211
295.6	2.04165	2.00348	2.00378	2.01493
295.8	2.03654	1.99926	2.00885	2.00714
296.01	2.03846	2.00152	2.01331	2.00975
296.2	2.03975	1.99998	2.00735	2.01088
296.4	2.04112	1.99985	2.01001	2.00313
296.6	2.03764	2.00148	2.01046	2.01269
296.8	2.03598	2.00361	2.00505	2.01407
297	2.03446	2.00393	2.00662	2.01404
297.2	2.04411	1.99712	2.00352	2.01273
297.4	2.03218	2.00184	2.00773	2.01181
297.6	2.04054	2.00572	2.00952	2.01343
297.8	2.04513	1.9986	2.00949	2.01478
298	2.03872	2.00159	2.00933	2.01378
298.2	2.04032	2.00547	2.00387	2.0107
298.4	2.03873	2	2.00663	2.00901
298.6	2.03752	2.00065	2.00508	2.01139
298.8	2.0414	2.00278	2.00857	2.01034
299	2.03743	2.00215	2.00918	2.01083
299.2	2.03527	1.99995	2.00884	2.01385
299.4	2.0359	2.0003	2.01129	2.01446
299.6	2.03256	2.00396	2.00494	2.00784
299.8	2.03562	2.00016	2.00652	2.01155
300	2.03836	2.00522	2.00937	2.00975
300.2	2.03564	1.99536	2.00916	2.00815
300.4	2.03707	1.99577	2.00718	2.01459
300.6	2.03896	1.9967	2.01012	2.01498
300.8	2.03691	1.99725	2.00699	2.01
301	2.03797	2.003	2.00429	2.01403
301.2	2.04155	1.99978	2.0053	2.00715
301.4	2.03903	1.99992	2.003	2.01057
301.6	2.03941	2.00034	2.01184	2.01214
301.8	2.03321	2.00219	2.00677	2.01567
302	2.03756	2.00029	2.00442	2.01311
302.2	2.03639	1.99848	2.00338	2.01332
302.4	2.04042	1.99541	2.00904	2.01073
302.6	2.04395	1.99517	2.00912	2.01374
302.8	2.04098	1.99851	2.0125	2.01
303	2.03753	2.00028	2.00219	2.01176
303.2	2.04328	1.99651	2.00525	2.01739
303.4	2.03333	1.9975	2.01298	2.00638
303.6	2.03719	2.00361	1.99919	2.01428
303.8	2.04207	1.99584	2.00586	2.01058
304	2.03661	1.99754	2.00276	2.00932
304.2	2.03761	2.00396	2.00517	2.01236
304.4	2.04169	1.99397	2.00711	2.00825
304.6	2.03467	1.9992	2.00451	2.01152
304.8	2.0375	2.00129	2.00671	2.01289
305	2.03542	2.00129	2.01114	2.00939
305.2	2.04064	1.99214	2.00906	2.00996
305.4	2.03304	1.9964	2.00542	2.01219
305.6	2.03847	1.99913	2.00224	2.00438
305.8	2.04092	1.99558	2.00908	2.0068
306	2.03534	1.99561	2.00494	2.00531
306.2	2.03485	1.99685	2.00812	2.01121
306.4	2.03924	1.99908	2.00592	2.01118
306.6	2.03547	1.99693	2.00426	2.01345
306.8	2.03666	1.99816	2.00408	2.00898
307	2.03367	1.99804	2.00359	2.01201
307.2	2.0349	1.99883	2.00754	2.01227
307.4	2.03753	2.00093	2.00647	2.01135
307.6	2.03207	1.99591	2.00456	2.00724
307.8	2.03467	1.99664	2.00522	2.00888
308	2.03462	1.99722	2.00603	2.00811
308.2	2.03379	1.9992	2.00344	2.00794
308.4	2.03318	1.99727	2.00566	2.00739
308.6	2.03835	1.99756	2.00312	2.00935
308.8	2.03526	1.99632	2.00785	2.01034
309	2.03633	2.00069	2.00604	2.0089
309.2	2.03135	1.99703	2.00249	2.00972
309.4	2.03302	1.99763	2.0062	2.01163
309.6	2.03613	1.99714	2.00754	2.00734
309.8	2.03572	2.00072	2.00515	2.00591
310	2.03592	1.99896	2.00577	2.00627
310.2	2.03546	1.99678	2.00493	2.01186
310.4	2.04104	1.99996	2.00149	2.01418
310.6	2.03137	1.99896	2.00419	2.006
310.8	2.03999	1.99765	2.00025	2.00523
311	2.03435	1.99599	2.00909	2.00903
311.2	2.03657	1.99706	2.00267	2.00869
311.4	2.0374	1.99596	2.00176	2.00842
311.6	2.03478	1.99825	2.00468	2.01098
311.8	2.03993	1.9981	2.00529	2.00683
312	2.03458	1.99992	2.00474	2.00941
312.2	2.03516	1.99748	2.00704	2.00978
312.4	2.038	1.99459	2.00269	2.00818
312.6	2.03874	1.9923	2.0021	2.00616
312.8	2.03296	1.99934	2.00568	2.00945
313	2.03731	2.00274	2.01015	2.00774
313.2	2.03635	1.99016	2.00561	2.0076
313.4	2.03988	1.99699	2.00497	2.01118
313.6	2.03335	1.99474	2.00405	2.01118
313.8	2.031	1.99778	2.00845	2.01035
314	2.03245	2.00085	2.01072	2.00992
314.2	2.03467	1.99798	2.00241	2.00897
314.4	2.0388	1.99414	1.9973	2.01095
314.6	2.03444	1.99194	2.00369	2.01041
314.8	2.03146	1.99768	1.99979	2.00318
315	2.03244	1.99554	2.00427	2.01133
315.2	2.03584	1.99867	2.00895	2.00677
315.4	2.03034	1.995	2.00145	2.00969
315.6	2.03662	1.99266	2.00314	2.00405
315.8	2.03627	1.994	1.99911	2.01171
316.01	2.0369	2.00176	2.00462	2.01016
316.2	2.03095	2.00107	2.00411	2.004
316.4	2.03233	1.99611	2.0012	2.00652
316.6	2.03261	2.00008	2.00158	2.00937
316.8	2.03212	1.9964	2.00429	2.00718
317	2.03518	1.99165	2.00259	2.01043
317.2	2.03235	1.99388	2.00599	2.01159
317.4	2.03523	1.99784	2.00282	2.01066
317.6	2.03289	1.99448	2.00212	2.00439
317.8	2.03369	1.99445	2.00802	2.00536
318	2.03402	1.9929	2.00282	2.00929
318.2	2.03116	1.99128	2.00279	2.00152
318.4	2.02985	1.99619	2.00108	1.99989
318.6	2.03338	1.99625	2.00569	2.00664
318.8	2.03039	1.99424	2.00361	2.00905
319	2.03206	1.99834	1.99682	2.00429
319.2	2.03382	1.99219	2.00328	2.01166
319.4	2.03391	1.9944	2.00291	2.00583
319.6	2.03482	1.99241	2.00676	2.00998
319.8	2.03161	1.99667	2.00251	2.00248
320	2.03208	2.00039	1.99838	2.0062
320.2	2.03018	1.99386	2.00459	2.00263
320.4	2.03152	1.99259	2.00158	2.007
320.6	2.03505	1.99723	1.99754	2.00965
320.8	2.03419	1.99445	2.00039	2.00866
321	2.03301	1.99255	1.99771	2.0032
321.2	2.03578	1.99586	1.9962	2.00881
321.4	2.03564	1.99013	2.00191	2.00337
321.6	2.03591	1.99328	2.00426	2.00832
321.8	2.03773	1.99632	2.00143	2.0072
322	2.03401	1.99686	1.99974	2.00235
322.2	2.03048	1.9913	2.00301	2.00728
322.4	2.03076	1.99388	1.99869	2.00358
322.6	2.03555	1.99472	2.00143	2.00655
322.8	2.03325	1.99334	2.00113	2.0074
323	2.03523	1.99686	2.00232	2.00852
323.2	2.03489	1.99447	2.00939	2.0079
323.4	2.03137	1.99053	2.0039	2.00521
323.6	2.03187	1.99247	2.00435	2.00484
323.8	2.02707	1.98971	2.0023	2.00781
324	2.03143	1.98958	2.00249	2.00533
324.2	2.03634	1.99496	2.0018	2.00626
324.4	2.03349	1.99687	2.00112	2.00495
324.6	2.03306	1.99538	2.00279	2.00331
324.8	2.03072	1.99175	2.0051	2.00905
325	2.03583	1.99343	2.00053	2.00558
325.2	2.03343	1.9919	1.99806	2.0085
325.4	2.035	1.98731	2.00327	2.00155
325.6	2.03391	1.98847	2.0026	2.00005
325.8	2.03083	1.98999	2.00005	2.00263
326	2.03137	1.9962	1.99996	2.00388
326.2	2.03651	1.98958	2.00211	2.00116
326.4	2.02746	1.99593	2.00345	2.00041
326.6	2.03142	1.99591	1.99918	2.00431
326.8	2.03449	1.99194	2.00045	2.00001
327	2.02899	1.99249	2.00643	2.00501
327.2	2.03073	1.99149	1.99678	2.00182
327.4	2.03045	1.99183	2.00342	2.0045
327.6	2.03255	1.99014	2.00356	1.99911
327.8	2.03164	1.98965	2.0012	2.00237
328	2.0305	1.99091	2.00011	2.00182
328.2	2.02554	1.98964	2.00555	1.99988
328.4	2.02773	1.98704	2.00122	2.00619
328.6	2.02929	1.98906	1.99821	2.00674
328.8	2.03139	1.98878	1.99715	2.00744
329	2.02967	1.99194	2.00142	2.0028
329.2	2.03008	1.99436	1.9964	2.00723
329.4	2.03373	1.98952	1.99977	2.00332
329.6	2.03113	1.99177	1.99819	2.00178
329.8	2.03695	1.99287	1.99949	2.00234
330	2.02846	1.99162	2.00177	1.9998
330.2	2.03413	1.99156	1.99945	2.00535
330.4	2.03216	1.98886	2.00448	2.00081
330.6	2.03066	1.9937	1.99965	2.00466
330.8	2.02944	1.99187	1.99871	2.00383
331	2.03184	1.99195	1.99367	2.00254
331.2	2.03006	1.99349	2.00535	2.00384
331.4	2.03327	1.99178	1.99798	2.00116
331.6	2.03267	1.99344	1.99131	2.00366
331.8	2.03022	1.99366	1.99654	2.00441
332	2.03033	1.98785	2.00107	2.00036
332.2	2.03375	1.99087	1.99766	2.00473
332.4	2.02415	1.98984	2.0005	2.00065
332.6	2.03126	1.99603	1.99845	2.00211
332.8	2.03238	1.99274	1.9985	2.00625
333	2.02732	1.99423	1.99866	2.005
333.2	2.02825	1.98954	1.99623	2.00144
333.4	2.02472	1.9862	1.99701	2.00509
333.6	2.0238	1.98986	1.99537	1.99988
333.8	2.02953	1.98874	1.99719	1.99529
334	2.02435	1.98597	2.00136	2.00404
334.2	2.0359	1.98235	1.99952	2.00222
334.4	2.02587	1.99098	1.9963	2.00464
334.6	2.03135	1.99107	2.00271	2.00119
334.8	2.03249	1.99455	1.99784	2.00191
335	2.03107	1.99326	1.99519	1.99947
335.2	2.03189	1.98566	2.00133	2.00183
335.4	2.02706	1.9892	1.99689	2.00021
335.6	2.03147	1.98868	1.99861	1.99891
335.8	2.03163	1.98608	1.99664	2.00042
336	2.02795	1.98543	1.99423	2.00681
336.2	2.03076	1.99589	1.99683	2.00015
336.4	2.02572	1.98731	2.0012	2.00269
336.6	2.02735	1.99013	1.9956	2.00406
336.8	2.02951	1.98783	1.99911	2.002
337	2.03333	1.98967	1.99507	2.00636
337.2	2.03093	1.98823	2.00036	2.00706
337.4	2.03011	1.9953	1.99693	2.00177
337.6	2.02539	1.99013	1.99496	1.99665
337.8	2.02953	1.98893	1.99358	2.00375
338	2.02718	1.98555	1.99579	1.99894
338.2	2.02691	1.98988	1.99857	2.00248
338.4	2.02707	1.98955	1.99622	2.00251
338.6	2.02665	1.98811	1.99711	2.00577
338.8	2.02683	1.98857	1.9979	1.99939
339	2.02826	1.98904	2.00002	2.00255
339.2	2.02941	1.98835	1.994	1.99988
339.4	2.02367	1.9884	2.00208	2.00698
339.6	2.02958	1.98832	1.99788	1.99795
339.8	2.02461	1.98729	2.00137	1.99828
340	2.0235	1.98648	1.99648	2.0044
340.2	2.02652	1.99196	2.0013	2.0022
340.4	2.02694	1.99137	1.99661	1.99931
340.6	2.03101	1.98543	1.99731	2.00108
340.8	2.02659	1.98721	1.99824	2.00256
341	2.03131	1.98175	1.99781	1.99804
341.2	2.0243	1.99108	1.99758	2.0006
341.4	2.02915	1.983	1.99882	1.99934
341.6	2.02874	1.98938	2.00077	2.00192
341.8	2.0307	1.984	1.99708	1.99811
342	2.03252	1.98719	1.99762	2.00044
342.2	2.02933	1.98724	1.9983	1.99758
342.4	2.02445	1.98634	1.99813	1.99987
342.6	2.02846	1.98603	1.99725	2.00298
342.8	2.023	1.98754	1.9921	1.9974
343	2.02935	1.98997	1.99437	1.99989
343.2	2.02933	1.98948	1.99641	1.99846
343.4	2.024	1.98415	1.99743	2.00646
343.6	2.0279	1.98702	1.99196	2.00114
343.8	2.02834	1.98775	1.99322	1.99918
344	2.02551	1.98455	1.98991	1.99314
344.2	2.02729	1.98831	1.99785	1.9967
344.4	2.02671	1.98876	1.99475	2.00057
344.6	2.02511	1.99048	1.99683	2.00237
344.8	2.02612	1.99255	1.99608	1.99565
345	2.02614	1.98682	1.99525	1.9968
345.2	2.02488	1.98619	1.99528	1.99828
345.4	2.02367	1.99049	1.99484	1.99957
345.6	2.02698	1.98879	1.9949	2.00246
345.8	2.02374	1.98394	1.99495	2.00077
346	2.02675	1.98944	1.99251	2.00086
346.2	2.02708	1.98517	1.99602	2.00521
346.4	2.02727	1.98973	1.99979	1.99768
346.6	2.0256	1.98419	1.99961	1.99978
346.8	2.03025	1.98052	1.99456	1.99904
347	2.02718	1.98824	1.99853	2.00032
347.2	2.03145	1.98669	1.99313	1.99861
347.4	2.03125	1.98519	1.99337	2.0013
347.6	2.02957	1.98445	1.99368	1.99869
347.8	2.02372	1.98178	1.99716	2.00046
348	2.02612	1.98769	1.99306	1.99738
348.2	2.02579	1.9888	1.99752	1.99665
348.4	2.02324	1.98628	1.99562	2.00122
348.6	2.02676	1.98479	1.99618	2.00136
348.8	2.0249	1.98484	2.00145	1.99837
349	2.02804	1.98771	1.99599	2.00166
349.2	2.02522	1.98874	1.99158	1.99385
349.4	2.02571	1.98667	1.99511	2.00094
349.6	2.02451	1.98651	1.99691	1.99895
349.8	2.02497	1.98979	1.99693	2.00033
350	2.0258	1.98589	1.99192	2.00016
350.2	2.02694	1.98829	1.99297	1.99721
350.4	2.0262	1.98286	1.99839	1.99573
350.6	2.02737	1.98666	1.99631	2.00174
350.8	2.02211	1.98266	1.99763	1.99786
351	2.02354	1.98938	1.98908	2.00396
351.2	2.02916	1.9827	1.99825	2.0012
351.4	2.02678	1.98387	1.99496	1.99695
351.6	2.02238	1.98559	1.99391	1.99918
351.8	2.0256	1.98792	1.99713	2.00123
352	2.02069	1.98482	1.99648	1.99493
352.2	2.02509	1.99024	1.99605	1.9983
352.4	2.02787	1.98457	1.99485	2.00417
352.6	2.02732	1.98776	1.99941	1.99819
352.8	2.02663	1.98837	1.99796	2.00136
353	2.0265	1.98871	1.99647	1.9968
353.2	2.02095	1.98297	1.99313	2.00245
353.4	2.02739	1.98643	1.99588	2.00158
353.6	2.02625	1.98454	1.99874	1.99704
353.8	2.02345	1.97984	1.99869	2.00062
354	2.02666	1.986	1.99087	1.99564
354.2	2.02523	1.99083	1.9915	1.99772
354.4	2.02689	1.97724	1.9951	1.99761
354.6	2.02691	1.98974	1.99533	2.0031
354.8	2.02955	1.98358	1.99163	1.99431
355	2.02158	1.98514	1.99216	2.00233
355.2	2.02875	1.98457	1.99616	2.00171
355.4	2.0244	1.98113	1.99005	1.99747
355.6	2.02733	1.98725	1.99498	1.99696
355.8	2.02331	1.98575	1.9958	1.99748
356.01	2.02564	1.98596	1.99373	2.00045
356.2	2.02246	1.98529	1.99601	2.00101
356.4	2.02342	1.98546	1.99814	1.99394
356.6	2.02318	1.98322	1.99274	1.99821
356.8	2.02342	1.98482	1.99206	1.99831
357	2.01881	1.98133	1.99417	1.99605
357.2	2.01911	1.98531	1.99185	1.99524
357.4	2.02393	1.98292	1.99707	1.9989
357.6	2.02505	1.98447	1.99581	1.99737
357.8	2.02066	1.9833	1.99071	1.99719
358	2.02457	1.98401	1.99328	1.99985
358.2	2.02682	1.98356	1.99081	1.99862
358.4	2.02438	1.98329	1.99495	2.00223
358.6	2.0232	1.9843	1.99128	1.99506
358.8	2.02215	1.98448	1.98891	1.99661
359	2.02539	1.98209	1.99725	1.99888
359.2	2.02804	1.98073	1.99746	1.99737
359.4	2.02302	1.98516	1.9933	1.99899
359.6	2.02525	1.98287	1.99367	2.00151
359.8	2.02439	1.98415	1.99299	1.99856
360	2.04465	1.97933	1.98913	2.00076
360.21	2.04824	1.98377	1.98414	1.99576
360.4	2.05483	1.99434	1.99111	2.00067
360.6	2.07104	1.99109	1.99582	2.00163
360.8	2.07422	1.99725	1.99445	2.0016
361	2.08275	2.00354	1.9942	1.99853
361.2	2.0928	2.00232	1.99642	1.99839
361.4	2.09938	2.00916	2.00246	2.00205
361.6	2.11099	2.01239	2.0019	1.99846
361.8	2.11778	2.01919	2.00258	2.00121
362	2.12857	2.01398	1.99812	2.00351
362.2	2.13071	2.01891	2.00646	2.0014
362.4	2.14078	2.0264	2.00414	2.00166
362.61	2.14901	2.03083	2.0104	2.00616
362.81	2.15878	2.02991	2.0094	2.00893
363	2.16387	2.03488	2.01286	2.00659
363.21	2.17213	2.03641	2.01096	2.00399
363.4	2.17912	2.04384	2.01241	2.0049
363.6	2.18781	2.0467	2.01093	2.00126
363.81	2.19622	2.04734	2.01438	2.00501
364	2.20284	2.05153	2.01793	2.00653
364.2	2.20429	2.05824	2.01567	2.01213
364.41	2.21612	2.05771	2.01227	2.00812
364.61	2.22499	2.06601	2.0192	2.00856
364.81	2.22657	2.06018	2.01978	2.00368
365	2.23824	2.06537	2.02419	2.00622
365.21	2.24193	2.07023	2.02551	2.00929
365.41	2.25354	2.07462	2.02679	2.00807
365.61	2.25703	2.08037	2.02671	2.00811
365.81	2.26056	2.08671	2.02875	2.00937
366	2.26619	2.0858	2.03027	2.01109
366.21	2.27405	2.08584	2.02922	2.01129
366.41	2.27895	2.08671	2.03057	2.00969
366.6	2.28521	2.09397	2.0307	2.01115
366.81	2.2882	2.09653	2.0313	2.00996
367.01	2.29783	2.09743	2.03698	2.01049
367.2	2.30266	2.1018	2.03765	2.01745
367.4	2.30524	2.10819	2.03661	2.01085
367.6	2.31147	2.11193	2.03597	2.01496
367.81	2.31945	2.11666	2.04159	2.01361
368	2.32482	2.11429	2.038	2.0138
368.2	2.32838	2.12023	2.03959	2.01313
368.4	2.33719	2.11797	2.04006	2.01843
368.61	2.33577	2.11964	2.04325	2.01562
368.8	2.3462	2.12993	2.05095	2.01222
369	2.34386	2.12676	2.04966	2.01542
369.21	2.35902	2.13016	2.04934	2.01904
369.41	2.35695	2.13601	2.05032	2.01904
369.6	2.36283	2.13701	2.05273	2.0161
369.81	2.36745	2.14089	2.04638	2.01324
370	2.36759	2.14339	2.05203	2.01825
370.21	2.37948	2.14823	2.06055	2.01723
370.41	2.37921	2.1526	2.05532	2.01322
370.6	2.38228	2.14976	2.05853	2.02055
370.81	2.38828	2.15245	2.05492	2.01954
371.01	2.39828	2.15679	2.05799	2.02108
371.21	2.39936	2.15654	2.06128	2.02027
371.41	2.40457	2.16091	2.0644	2.01877
371.6	2.40452	2.16639	2.06319	2.01853
371.81	2.41248	2.16621	2.06586	2.02086
372.01	2.41144	2.17387	2.06381	2.01947
372.21	2.41718	2.17212	2.07005	2.0279
372.4	2.42121	2.17291	2.0666	2.02253
372.6	2.42733	2.17979	2.06458	2.01995
372.8	2.43154	2.1803	2.06886	2.02146
373	2.43756	2.18075	2.07225	2.01863
373.21	2.4371	2.18689	2.07215	2.02445
373.41	2.4403	2.1854	2.07395	2.02591
373.6	2.44255	2.19039	2.07768	2.02684
373.81	2.44751	2.19277	2.07098	2.0247
374	2.44979	2.19289	2.07754	2.02507
374.2	2.45344	2.19918	2.07745	2.02946
374.41	2.46256	2.20367	2.07855	2.02504
374.6	2.46191	2.20495	2.07813	2.02485
374.8	2.46481	2.20545	2.08032	2.02704
375	2.46816	2.20518	2.08023	2.02742
375.2	2.47391	2.21243	2.09024	2.0295
375.4	2.4728	2.21219	2.08875	2.03128
375.6	2.4779	2.21825	2.08774	2.02578
375.81	2.48223	2.21823	2.08616	2.03019
376	2.48258	2.21723	2.08922	2.03453
376.21	2.48684	2.21763	2.09254	2.02939
376.4	2.49197	2.22552	2.08762	2.02939
376.61	2.49845	2.22814	2.09082	2.03705
376.8	2.4963	2.22824	2.09605	2.03527
377.01	2.50029	2.22941	2.09541	2.03387
377.2	2.50292	2.23478	2.09576	2.02902
377.41	2.50756	2.23638	2.09953	2.03886
377.6	2.5076	2.23465	2.09356	2.03131
377.81	2.51273	2.24367	2.09783	2.03373
378.01	2.51241	2.24335	2.0974	2.03076
378.2	2.51711	2.24439	2.10346	2.03562
378.41	2.51739	2.25221	2.10424	2.03974
378.61	2.52163	2.25007	2.09972	2.03355
378.81	2.52389	2.25275	2.10359	2.03814
379	2.52542	2.25012	2.10597	2.03258
379.2	2.52703	2.25558	2.10924	2.03704
379.41	2.53148	2.25418	2.10986	2.03838
379.61	2.53461	2.25788	2.11049	2.03883
379.8	2.5364	2.25981	2.11093	2.03697
380.01	2.53814	2.25768	2.10661	2.0379
380.2	2.54613	2.2601	2.10962	2.04103
380.4	2.54714	2.26298	2.11117	2.03701
380.61	2.55262	2.26896	2.11382	2.04037
380.8	2.54887	2.27169	2.10945	2.0413
381.01	2.55629	2.26998	2.11943	2.04053
381.2	2.55206	2.27831	2.11595	2.04374
381.41	2.55451	2.27784	2.11921	2.04087
381.6	2.56481	2.27919	2.12195	2.04265
381.81	2.56279	2.277	2.12395	2.04186
382	2.56257	2.28228	2.12355	2.04613
382.21	2.56138	2.28471	2.1277	2.04299
382.41	2.57067	2.28672	2.12739	2.0469
382.61	2.57014	2.29353	2.12975	2.04649
382.8	2.56755	2.28968	2.12568	2.04159
383	2.57534	2.29337	2.12926	2.04392
383.21	2.5759	2.29031	2.12772	2.04773
383.41	2.57598	2.29199	2.12966	2.04871
383.61	2.58457	2.30036	2.12533	2.04575
383.8	2.58474	2.30128	2.13136	2.04501
384.01	2.58777	2.29772	2.13449	2.04848
384.2	2.5883	2.30166	2.13323	2.04696
384.4	2.58695	2.30841	2.13646	2.04681
384.6	2.58915	2.30631	2.13553	2.04679
384.8	2.59176	2.31094	2.13731	2.04703
385	2.59714	2.31337	2.13564	2.04941
385.21	2.59814	2.3147	2.13544	2.05191
385.4	2.59902	2.31611	2.13935	2.05707
385.61	2.59649	2.31112	2.1402	2.0522
385.8	2.60244	2.31924	2.1466	2.05082
386.01	2.60723	2.31469	2.14062	2.05115
386.21	2.60669	2.31993	2.1415	2.05372
386.4	2.61214	2.31941	2.14348	2.05224
386.61	2.60532	2.32498	2.14786	2.05089
386.81	2.61073	2.32417	2.14834	2.04919
387	2.6115	2.3259	2.15312	2.05878
387.21	2.6145	2.32909	2.15105	2.05649
387.4	2.61748	2.33164	2.15419	2.05237
387.61	2.62062	2.33006	2.14845	2.05739
387.81	2.62168	2.33186	2.15388	2.05762
388.01	2.61939	2.33551	2.15236	2.05597
388.2	2.62353	2.33476	2.15924	2.05562
388.4	2.62816	2.33554	2.15944	2.05491
388.6	2.63026	2.33688	2.14906	2.06027
388.8	2.63149	2.33998	2.15913	2.0585
389	2.63374	2.34052	2.15378	2.06055
389.2	2.63413	2.34641	2.1565	2.06057
389.41	2.63659	2.34582	2.15986	2.0604
389.6	2.63488	2.34452	2.15765	2.0594
389.8	2.6346	2.3468	2.15666	2.06173
390	2.63945	2.35007	2.15685	2.06533
390.21	2.64115	2.35216	2.16296	2.05951
390.4	2.64287	2.35322	2.1644	2.06644
390.61	2.63862	2.35921	2.16202	2.06182
390.81	2.64618	2.35732	2.16537	2.06209
391	2.64616	2.35771	2.17075	2.06503
391.21	2.64612	2.35807	2.16533	2.06182
391.4	2.64488	2.35865	2.16796	2.06211
391.61	2.6536	2.3668	2.16866	2.06011
391.81	2.65173	2.36493	2.17221	2.06478
392.01	2.65746	2.3695	2.17362	2.06414
392.2	2.65548	2.36561	2.16868	2.06738
392.4	2.65387	2.36564	2.17303	2.06781
392.61	2.65768	2.36999	2.17269	2.07002
392.8	2.66193	2.36896	2.1746	2.06486
393	2.66321	2.37442	2.17801	2.06378
393.21	2.66086	2.37	2.17814	2.06395
393.4	2.66538	2.37388	2.17993	2.06534
393.61	2.66252	2.3783	2.17952	2.07068
393.8	2.66575	2.37359	2.17546	2.06748
394.01	2.67047	2.37867	2.18429	2.06429
394.21	2.67382	2.3725	2.17953	2.07014
394.4	2.66843	2.3796	2.18156	2.06964
394.61	2.67293	2.38285	2.18164	2.07062
394.8	2.67361	2.38232	2.18786	2.0723
395	2.67151	2.38696	2.18668	2.07419
395.21	2.6764	2.39037	2.18763	2.07259
395.41	2.68137	2.38499	2.18395	2.07503
395.6	2.68132	2.39188	2.18661	2.07289
395.81	2.67482	2.39214	2.18608	2.06831
396	2.68374	2.39372	2.19327	2.07095
396.21	2.68192	2.39247	2.19041	2.07726
396.4	2.6832	2.39597	2.19494	2.07839
396.61	2.68603	2.39684	2.19224	2.07443
396.81	2.68819	2.40021	2.19421	2.07383
397	2.68467	2.39588	2.19603	2.0804
397.2	2.68978	2.39754	2.19618	2.07568
397.4	2.68805	2.40115	2.19587	2.07461
397.6	2.69017	2.39866	2.19665	2.07438
397.81	2.69519	2.41014	2.20447	2.07837
398.01	2.69595	2.40348	2.20053	2.07733
398.2	2.69546	2.40674	2.19817	2.0766
398.4	2.69613	2.41216	2.19774	2.07643
398.6	2.69656	2.41317	2.20022	2.07613
398.8	2.69996	2.41204	2.20397	2.07801
399	2.70334	2.41182	2.20187	2.07771
399.2	2.703	2.41308	2.20255	2.07587
399.41	2.70132	2.40968	2.20788	2.07612
399.61	2.70489	2.41869	2.20521	2.08324
[truncated: 1,601 more rows]

## Sheet: sFigure8
ProDataCSV
Title:
Remarks:
#User: CD
#Date: 2023/12/21
#Instrument: 0598
#DetectorType: LAAPD
#DichOS Calibration Correction Curve: 0598/1
#HV (CDDC channel): 845.749 v
#Time per point: 0.5 s
#Description: Sample 1
#Concentration: 0 M
#Pathlength: 10 mm
#Temperature: 16.97 C
Time Stamp : 2023/12/21 18:54:05
The data was saved to file : D:\shi Lab\ZRY\20231221\WT.dsx.
Time Stamp : 2023/12/21 19:08:31
The data was saved to file : D:\shi Lab\ZRY\20231221\20231221 TcsH mutations.csv.
Last Modified: Thu Dec 21 19:09:00 2023 by unknown.
Options:
Available Dimensions:	2
Wavelength	Wavelength: 180nm - 280nm	Step Size: 1nm	Bandwidth: 1nm
Repeat	5 repeats in set.	-iter option selected
Available Properties:	1
CircularDichroism
Data:
CircularDichroism
Wavelength	Repeat
WT	Multiply:0	E2544R.dsx::Multiply:0	2021.dsx::Multiply:0	5758.dsx::Smooth (s):0	2021_44R.dsx::Multiply:0
280	-0.481507	-0.464636	-0.374684	-0.459604	-0.456582
279	-0.542017	-0.534254	-0.439206	-0.492677	-0.489783
278	-0.531484	-0.527574	-0.435029	-0.498167	-0.467122
277	-0.545305	-0.472593	-0.451099	-0.485855	-0.500124
276	-0.518949	-0.435698	-0.453496	-0.476895	-0.494512
275	-0.456897	-0.421214	-0.392315	-0.433936	-0.423028
274	-0.395631	-0.385712	-0.345569	-0.341018	-0.348066
273	-0.350088	-0.32211	-0.283847	-0.289831	-0.267282
272	-0.305354	-0.259961	-0.236137	-0.258283	-0.188055
271	-0.319257	-0.259216	-0.233024	-0.264445	-0.28693
270	-0.357522	-0.245975	-0.265819	-0.22741	-0.368821
269	-0.327352	-0.22116	-0.243565	-0.198022	-0.353346
268	-0.275333	-0.183805	-0.207865	-0.152419	-0.277104
267	-0.204403	-0.180037	-0.105358	-0.167887	-0.201736
266	-0.148521	-0.155733	-0.0577137	-0.158048	-0.134776
265	-0.107963	-0.130072	-0.0201517	-0.150231	-0.101502
264	-0.13725	-0.119256	-0.0710708	-0.116971	-0.0683362
263	-0.15696	-0.127996	-0.0571983	-0.109665	-0.0872701
262	-0.113474	-0.095772	-0.0321094	-0.0833936	-0.0767861
261	-0.0436977	-0.0635579	0.0304255	-0.0643075	-0.0756069
260	0.00828681	-0.0385207	0.0551516	-0.00727849	0.0270924
259	0.00106108	0.0151145	0.0636759	0.0537167	0.0249944
258	0.0242994	0.0215068	0.0676541	0.0667678	0.0678002
257	-0.00166582	-0.00171285	0.050705	0.046254	0.0159113
256	-0.0235575	-0.0578297	0.0290732	-0.000215739	-0.00654664
255	-0.0379705	-0.0228395	0.0347072	0.00906663	0.0091828
254	-0.0323876	-0.0442871	0.00228317	-0.00360943	0.00906602
253	-0.0507692	-0.0261638	0.00547811	-0.0141739	-0.0448324
252	-0.0891708	-0.0719006	-0.0144081	-0.0549258	-0.106766
251	-0.126454	-0.0954125	-0.0506761	-0.0626268	-0.0925248
250	-0.194424	-0.214667	-0.155893	-0.157656	-0.111354
249	-0.279524	-0.293027	-0.245227	-0.268645	-0.187425
248	-0.419632	-0.406436	-0.377745	-0.425108	-0.328344
247	-0.576856	-0.553789	-0.513533	-0.588808	-0.476611
246	-0.758027	-0.762468	-0.675788	-0.782336	-0.594602
245	-1.02161	-1.03621	-0.923892	-1.02058	-0.82448
244	-1.33546	-1.33322	-1.21636	-1.33411	-1.08008
243	-1.71249	-1.6684	-1.58454	-1.69987	-1.4699
242	-2.13663	-2.00665	-1.99295	-2.03628	-1.88002
241	-2.62831	-2.43949	-2.48057	-2.44759	-2.33762
240	-3.12279	-2.90664	-2.93643	-2.93679	-2.71963
239	-3.68965	-3.40568	-3.48395	-3.46739	-3.24311
238	-4.27255	-3.97191	-4.04698	-3.99977	-3.74587
237	-4.86505	-4.6348	-4.67181	-4.61113	-4.33
236	-5.57314	-5.31127	-5.33413	-5.32454	-4.93432
235	-6.42534	-6.09	-6.13592	-6.11641	-5.7124
234	-7.47261	-7.08565	-7.10058	-7.09035	-6.64939
233	-8.73711	-8.3106	-8.3324	-8.2903	-7.84466
232	-10.2624	-9.73244	-9.83311	-9.74301	-9.24237
231	-12.0582	-11.5113	-11.635	-11.5424	-10.8857
230	-14.1392	-13.5583	-13.6892	-13.5724	-12.7804
229	-16.4915	-15.7566	-15.9357	-15.764	-14.9978
228	-18.9649	-18.0672	-18.3393	-18.0751	-17.3607
227	-21.4611	-20.4912	-20.7783	-20.5274	-19.7559
226	-23.8	-22.7658	-23.0462	-22.8152	-21.9278
225	-25.9591	-24.8328	-25.1042	-24.8619	-23.9769
224	-27.8649	-26.7348	-26.9885	-26.7401	-25.7643
223	-29.4976	-28.3044	-28.6256	-28.4339	-27.3471
222	-30.8677	-29.6136	-29.947	-29.884	-28.653
221	-31.9801	-30.6877	-31.1412	-31.0441	-29.8961
220	-32.88	-31.6805	-32.1056	-32.0598	-30.9154
219	-33.5439	-32.4182	-32.9051	-32.8676	-31.7004
218	-34.0826	-33.0294	-33.4908	-33.4799	-32.1727
217	-34.518	-33.4783	-34.0358	-33.9376	-32.6895
216	-34.7946	-33.8154	-34.356	-34.2459	-33.1483
215	-34.8187	-33.8748	-34.5097	-34.3803	-33.4969
214	-34.8864	-33.9229	-34.5896	-34.4925	-33.6741
213	-34.8328	-34.0145	-34.7477	-34.7666	-33.9384
212	-34.7629	-34.3194	-35.0242	-35.1019	-34.435
211	-34.6598	-34.5433	-35.3555	-35.4621	-34.9152
210	-34.3725	-34.5706	-35.4252	-35.5463	-35.1553
209	-33.181	-33.8763	-34.6777	-35.0288	-34.8177
208	-30.6537	-31.9122	-32.9167	-33.2828	-33.7255
207	-26.6522	-28.3392	-29.5859	-30.3578	-31.3582
206	-21.4174	-23.4459	-25.144	-26.2283	-27.7477
205	-14.9109	-17.7409	-19.7043	-20.9711	-23.0999
204	-8.80505	-11.9404	-13.751	-15.0685	-17.7918
203	-4.64689	-6.44806	-7.94179	-9.59523	-12.4995
202	-1.43226	-2.28146	-3.54314	-4.78363	-6.7866
201	0.607024	0.090766	-1.31869	-1.17603	-1.48826
200	2.19274	1.18333	0.907619	2.04771	4.53124
199	1.20177	1.81191	2.27707	3.14493	8.9809
198	1.25274	1.62708	1.96272	3.70486	11.5149
197	0.0740428	1.27353	0.577994	2.81608	10.432
196	0.405412	0.897035	0.874682	2.36931	8.73022
195	0.311168	1.08885	1.1716	2.04102	7.40901
194	1.69341	1.28177	1.20443	1.71137	6.4774
193	1.15722	1.11321	1.50236	0.901348	5.46524
192	0.369555	0.0839314	1.42645	0.18933	3.69774
191	0.431728	0.248897	0.751401	0.700389	3.94406
190	0.521283	0.947209	0.384773	1.58774	4.04333
189	0.057933	1.3239	0.804748	2.27185	4.32648
188	0.0608096	0.270216	0.741153	1.92986	2.38814
187	0.542149	0.289822	1.46443	0.825676	1.32967
186	0.315768	0.16754	1.61452	0.851666	1.15291
185	0.285932	0.400515	1.03918	1.81883	1.89676
184	0.299502	0.198107	0.202827	2.07319	1.87043
183	-0.0342297	0.408469	-0.0487461	1.40377	0.978738
182	0.27577	0.205888	0.697938	0.249062	1.08157
181	1.28544	-0.00785349	1.72721	-0.24946	2.11657
180	1.18081	0.482756	0.369065	2.05354	2.00848
History:
User : CD
Version : Chirascan v.4.7.0.194 Build : Jan 23 2019 14:29:50
DataStore created and initialized for data acquisition.
Time Stamp : Thu Dec 21 13:16:49 2023
----------------------------------------------------
User : CD
Version : Chirascan v.4.7.0.194 Build : Jan 23 2019 14:29:50
DataStore created and initialized for data acquisition.
Time Stamp : Thu Dec 21 13:22:27 2023
----------------------------------------------------
User : CD
Version : Chirascan v.4.7.0.194 Build : Jan 23 2019 14:29:50
D:\shi Lab\ZRY\20231221\WT00021.dsx
Attributes :
- Time Stamp :Thu Dec 21 13:22:27 2023
- File ID : {3C3C18D8-B0E2-44a2-99C3-743F9CADAAD8}
- Is CFR Compliant : false
#NAME?
Time Stamp : Thu Dec 21 18:52:07 2023
----------------------------------------------------
User : CD
Version : Chirascan v.4.7.0.194 Build : Jan 23 2019 14:29:50
DataStore created and initialized for data acquisition.
Time Stamp : Thu Dec 21 13:10:16 2023
----------------------------------------------------
User : CD
Version : Chirascan v.4.7.0.194 Build : Jan 23 2019 14:29:50
D:\shi Lab\ZRY\20231221\buffer00019.dsx
Attributes :
- Time Stamp :Thu Dec 21 13:10:16 2023
- File ID : {6544704F-B300-4d52-B2AA-8E25E420B723}
- Is CFR Compliant : false
#NAME?
Time Stamp : Thu Dec 21 18:52:34 2023
----------------------------------------------------
User : CD
Version : Chirascan v.4.7.0.194 Build : Jan 23 2019 14:29:50
Averaged Traces :
0
1
2
New line : Average::0
Time Stamp : Thu Dec 21 18:52:41 2023
----------------------------------------------------
User : CD
Version : Chirascan v.4.7.0.194 Build : Jan 23 2019 14:29:50
Traces Removed :
Average:0
Time Stamp : Thu Dec 21 18:52:46 2023
----------------------------------------------------
User : CD
Version : Chirascan v.4.7.0.194 Build : Jan 23 2019 14:29:50
Averaged Traces :
0
1
2
WT00021.dsx::
New line : Average::1
Time Stamp : Thu Dec 21 18:52:48 2023
----------------------------------------------------
User : CD
Version : Chirascan v.4.7.0.194 Build : Jan 23 2019 14:29:50
Averaged Traces :
buffer00019.dsx::0
buffer00019.dsx::1
New line : Average::2
Time Stamp : Thu Dec 21 18:52:51 2023
----------------------------------------------------
User : CD
Version : Chirascan v.4.7.0.194 Build : Jan 23 2019 14:29:50
Baseline set : Average:2
Time Stamp : Thu Dec 21 18:52:54 2023
----------------------------------------------------
User : CD
Version : Chirascan v.4.7.0.194 Build : Jan 23 2019 14:29:50
Baseline subtracted from :Average:1
New line : Subtracted::0
Time Stamp : Thu Dec 21 18:52:57 2023
----------------------------------------------------
User : CD
Version : Chirascan v.4.7.0.194 Build : Jan 23 2019 14:29:50
Traces Removed :
0
1
2
WT00021.dsx::
buffer00019.dsx::0
buffer00019.dsx::1
Average:1
Time Stamp : Thu Dec 21 18:52:59 2023
----------------------------------------------------
User : CD
Version : Chirascan v.4.7.0.194 Build : Jan 23 2019 14:29:50
Baseline unset : Average:2
Time Stamp : Thu Dec 21 18:53:01 2023
----------------------------------------------------
User : CD
Version : Chirascan v.4.7.0.194 Build : Jan 23 2019 14:29:50
Traces Removed :
Average:2
Time Stamp : Thu Dec 21 18:53:03 2023
----------------------------------------------------
User : CD
Version : Chirascan v.4.7.0.194 Build : Jan 23 2019 14:29:50
Original Trace : Subtracted:0
Smoothed Trace : Smooth (s) : 0
Window Size : 2
Time Stamp : Thu Dec 21 18:53:16 2023
----------------------------------------------------
User : CD
Version : Chirascan v.4.7.0.194 Build : Jan 23 2019 14:29:50
Original Trace : Subtracted:0
Residual Trace : Smooth (r) : 0
Window Size : 2
Time Stamp : Thu Dec 21 18:53:16 2023
----------------------------------------------------
User : CD
Version : Chirascan v.4.7.0.194 Build : Jan 23 2019 14:29:50
factor : 0.77 multiplied with :Smooth (s):0
New line : Multiply::0
Time Stamp : Thu Dec 21 18:53:33 2023
----------------------------------------------------
User : CD
Version : Chirascan v.4.7.0.194 Build : Jan 23 2019 14:29:50
Traces Removed :
Subtracted:0
Smooth (s):0
Smooth (r):0
Time Stamp : Thu Dec 21 18:53:38 2023
----------------------------------------------------
User : CD
Version : Chirascan v.4.7.0.194 Build : Jan 23 2019 14:29:50
DataStore created and initialized for data acquisition.
Time Stamp : Thu Dec 21 18:54:05 2023
----------------------------------------------------
User : CD
Version : Chirascan v.4.7.0.194 Build : Jan 23 2019 14:29:50
DataStore created and initialized for data acquisition.
Time Stamp : Thu Dec 21 13:43:38 2023
----------------------------------------------------
User : CD
Version : Chirascan v.4.7.0.194 Build : Jan 23 2019 14:29:50
DataStore created and initialized for data acquisition.
Time Stamp : Thu Dec 21 13:37:35 2023
----------------------------------------------------
User : CD
Version : Chirascan v.4.7.0.194 Build : Jan 23 2019 14:29:50
D:\shi Lab\ZRY\20231221\buffer00024.dsx
Attributes :
- Time Stamp :Thu Dec 21 13:37:35 2023
- File ID : {92DB731F-277E-40f1-B868-8A57E08FA2ED}
- Is CFR Compliant : false
#NAME?
Time Stamp : Thu Dec 21 18:57:05 2023
----------------------------------------------------
User : CD
Version : Chirascan v.4.7.0.194 Build : Jan 23 2019 14:29:50
Averaged Traces :
E2544R.dsx::0
E2544R.dsx::1
E2544R.dsx::2
New line : E2544R.dsx::Average::0
Time Stamp : Thu Dec 21 18:57:10 2023
----------------------------------------------------
User : CD
Version : Chirascan v.4.7.0.194 Build : Jan 23 2019 14:29:50
Averaged Traces :
E2544R.dsx::buffer00024.dsx::0
E2544R.dsx::buffer00024.dsx::1
New line : E2544R.dsx::Average::1
Time Stamp : Thu Dec 21 18:57:12 2023
----------------------------------------------------
User : CD
Version : Chirascan v.4.7.0.194 Build : Jan 23 2019 14:29:50
Baseline set : Average:1
Time Stamp : Thu Dec 21 18:57:15 2023
----------------------------------------------------
User : CD
Version : Chirascan v.4.7.0.194 Build : Jan 23 2019 14:29:50
Baseline subtracted from :E2544R.dsx::Average:0
New line : E2544R.dsx::Subtracted::0
Time Stamp : Thu Dec 21 18:57:18 2023
----------------------------------------------------
User : CD
Version : Chirascan v.4.7.0.194 Build : Jan 23 2019 14:29:50
Baseline unset : Average:1
Time Stamp : Thu Dec 21 18:57:27 2023
----------------------------------------------------
User : CD
Version : Chirascan v.4.7.0.194 Build : Jan 23 2019 14:29:50
Traces Removed :
E2544R.dsx::0
E2544R.dsx::1
E2544R.dsx::2
E2544R.dsx::buffer00024.dsx::0
E2544R.dsx::buffer00024.dsx::1
E2544R.dsx::Average:0
E2544R.dsx::Average:1
Time Stamp : Thu Dec 21 18:57:28 2023
----------------------------------------------------
User : CD
Version : Chirascan v.4.7.0.194 Build : Jan 23 2019 14:29:50
Original Trace : Subtracted:0
Smoothed Trace : Smooth (s) : 0
Window Size : 2
Time Stamp : Thu Dec 21 18:57:35 2023
----------------------------------------------------
User : CD
Version : Chirascan v.4.7.0.194 Build : Jan 23 2019 14:29:50
Original Trace : Subtracted:0
Residual Trace : Smooth (r) : 0
Window Size : 2
Time Stamp : Thu Dec 21 18:57:35 2023
----------------------------------------------------
User : CD
Version : Chirascan v.4.7.0.194 Build : Jan 23 2019 14:29:50
Traces Removed :
E2544R.dsx::Subtracted:0
E2544R.dsx::Smooth (r):0
Time Stamp : Thu Dec 21 18:57:39 2023
----------------------------------------------------
User : CD
Version : Chirascan v.4.7.0.194 Build : Jan 23 2019 14:29:50
factor : 0.83 multiplied with :E2544R.dsx::Smooth (s):0
New line : E2544R.dsx::Multiply::0
Time Stamp : Thu Dec 21 18:58:11 2023
----------------------------------------------------
User : CD
Version : Chirascan v.4.7.0.194 Build : Jan 23 2019 14:29:50
Traces Removed :
E2544R.dsx::Smooth (s):0
Time Stamp : Thu Dec 21 18:58:14 2023
----------------------------------------------------
User : CD
Version : Chirascan v.4.7.0.194 Build : Jan 23 2019 14:29:50
DataStore created and initialized for data acquisition.
Time Stamp : Thu Dec 21 18:58:23 2023
----------------------------------------------------
User : CD
Version : Chirascan v.4.7.0.194 Build : Jan 23 2019 14:29:50
D:\shi Lab\ZRY\20231221\E2544R.dsx
Attributes :
- Time Stamp :Thu Dec 21 18:58:23 2023
- File ID : {2D312456-9CE3-4906-A1DB-BB543CB60E65}
- Is CFR Compliant : false
- Data has been modified:
#NAME?
- Parent File ID : {3EAD4EF4-63E8-41fb-9E24-CCB381C8EE83}
Time Stamp : Thu Dec 21 19:07:34 2023
----------------------------------------------------
User : CD
Version : Chirascan v.4.7.0.194 Build : Jan 23 2019 14:29:50
DataStore created and initialized for data acquisition.
Time Stamp : Thu Dec 21 13:59:46 2023
----------------------------------------------------
User : CD
Version : Chirascan v.4.7.0.194 Build : Jan 23 2019 14:29:50
DataStore created and initialized for data acquisition.
Time Stamp : Thu Dec 21 13:10:16 2023
----------------------------------------------------
User : CD
Version : Chirascan v.4.7.0.194 Build : Jan 23 2019 14:29:50
D:\shi Lab\ZRY\20231221\buffer00019.dsx
Attributes :
- Time Stamp :Thu Dec 21 13:10:16 2023
- File ID : {6544704F-B300-4d52-B2AA-8E25E420B723}
- Is CFR Compliant : false
#NAME?
Time Stamp : Thu Dec 21 19:00:16 2023
----------------------------------------------------
User : CD
Version : Chirascan v.4.7.0.194 Build : Jan 23 2019 14:29:50
Averaged Traces :
2021.dsx::0
2021.dsx::1
2021.dsx::2
New line : 2021.dsx::Average::0
Time Stamp : Thu Dec 21 19:00:21 2023
----------------------------------------------------
User : CD
Version : Chirascan v.4.7.0.194 Build : Jan 23 2019 14:29:50
Averaged Traces :
2021.dsx::buffer00019.dsx::0
2021.dsx::buffer00019.dsx::1
New line : 2021.dsx::Average::1
Time Stamp : Thu Dec 21 19:00:24 2023
----------------------------------------------------
User : CD
Version : Chirascan v.4.7.0.194 Build : Jan 23 2019 14:29:50
Baseline set : Average:1
Time Stamp : Thu Dec 21 19:00:27 2023
----------------------------------------------------
User : CD
Version : Chirascan v.4.7.0.194 Build : Jan 23 2019 14:29:50
Baseline subtracted from :2021.dsx::Average:0
New line : 2021.dsx::Subtracted::0
Time Stamp : Thu Dec 21 19:00:29 2023
----------------------------------------------------
User : CD
Version : Chirascan v.4.7.0.194 Build : Jan 23 2019 14:29:50
Baseline unset : Average:1
Time Stamp : Thu Dec 21 19:00:31 2023
----------------------------------------------------
User : CD
Version : Chirascan v.4.7.0.194 Build : Jan 23 2019 14:29:50
Traces Removed :
2021.dsx::0
2021.dsx::1
2021.dsx::2
2021.dsx::buffer00019.dsx::0
2021.dsx::buffer00019.dsx::1
2021.dsx::Average:0
2021.dsx::Average:1
Time Stamp : Thu Dec 21 19:00:33 2023
----------------------------------------------------
User : CD
Version : Chirascan v.4.7.0.194 Build : Jan 23 2019 14:29:50
Original Trace : Subtracted:0
Smoothed Trace : Smooth (s) : 0
Window Size : 2
Time Stamp : Thu Dec 21 19:00:39 2023
----------------------------------------------------
User : CD
Version : Chirascan v.4.7.0.194 Build : Jan 23 2019 14:29:50
Original Trace : Subtracted:0
Residual Trace : Smooth (r) : 0
Window Size : 2
Time Stamp : Thu Dec 21 19:00:39 2023
----------------------------------------------------
User : CD
Version : Chirascan v.4.7.0.194 Build : Jan 23 2019 14:29:50
Traces Removed :
2021.dsx::Subtracted:0
2021.dsx::Smooth (r):0
Time Stamp : Thu Dec 21 19:00:49 2023
----------------------------------------------------
User : CD
Version : Chirascan v.4.7.0.194 Build : Jan 23 2019 14:29:50
factor : 0.875 multiplied with :2021.dsx::Smooth (s):0
New line : 2021.dsx::Multiply::0
Time Stamp : Thu Dec 21 19:01:12 2023
----------------------------------------------------
User : CD
Version : Chirascan v.4.7.0.194 Build : Jan 23 2019 14:29:50
Traces Removed :
2021.dsx::Smooth (s):0
Time Stamp : Thu Dec 21 19:01:16 2023
----------------------------------------------------
User : CD
Version : Chirascan v.4.7.0.194 Build : Jan 23 2019 14:29:50
DataStore created and initialized for data acquisition.
Time Stamp : Thu Dec 21 19:01:27 2023
----------------------------------------------------
User : CD
Version : Chirascan v.4.7.0.194 Build : Jan 23 2019 14:29:50
D:\shi Lab\ZRY\20231221\2021.dsx
Attributes :
- Time Stamp :Thu Dec 21 19:01:27 2023
- File ID : {031E913A-6DD6-4bb1-8C4E-A808E1E4765D}
- Is CFR Compliant : false
- Data has been modified:
#NAME?
- Parent File ID : {0003C274-3787-4521-B444-8C7C460B07EB}
Time Stamp : Thu Dec 21 19:07:38 2023
----------------------------------------------------
User : CD
Version : Chirascan v.4.7.0.194 Build : Jan 23 2019 14:29:50
DataStore created and initialized for data acquisition.
Time Stamp : Thu Dec 21 14:10:06 2023
----------------------------------------------------
User : CD
Version : Chirascan v.4.7.0.194 Build : Jan 23 2019 14:29:50
DataStore created and initialized for data acquisition.
Time Stamp : Thu Dec 21 13:37:35 2023
----------------------------------------------------
User : CD
Version : Chirascan v.4.7.0.194 Build : Jan 23 2019 14:29:50
D:\shi Lab\ZRY\20231221\buffer00024.dsx
Attributes :
- Time Stamp :Thu Dec 21 13:37:35 2023
- File ID : {92DB731F-277E-40f1-B868-8A57E08FA2ED}
- Is CFR Compliant : false
#NAME?
Time Stamp : Thu Dec 21 19:01:56 2023
----------------------------------------------------
User : CD
Version : Chirascan v.4.7.0.194 Build : Jan 23 2019 14:29:50
Averaged Traces :
5758.dsx::0
5758.dsx::1
5758.dsx::2
New line : 5758.dsx::Average::0
Time Stamp : Thu Dec 21 19:02:01 2023
----------------------------------------------------
User : CD
Version : Chirascan v.4.7.0.194 Build : Jan 23 2019 14:29:50
Averaged Traces :
5758.dsx::buffer00024.dsx::0
5758.dsx::buffer00024.dsx::1
New line : 5758.dsx::Average::1
Time Stamp : Thu Dec 21 19:02:03 2023
----------------------------------------------------
User : CD
Version : Chirascan v.4.7.0.194 Build : Jan 23 2019 14:29:50
Baseline set : Average:1
Time Stamp : Thu Dec 21 19:02:12 2023
----------------------------------------------------
User : CD
Version : Chirascan v.4.7.0.194 Build : Jan 23 2019 14:29:50
Baseline subtracted from :5758.dsx::Average:0
New line : 5758.dsx::Subtracted::0
Time Stamp : Thu Dec 21 19:02:15 2023
----------------------------------------------------
User : CD
Version : Chirascan v.4.7.0.194 Build : Jan 23 2019 14:29:50
Baseline unset : Average:1
Time Stamp : Thu Dec 21 19:02:19 2023
----------------------------------------------------
User : CD
Version : Chirascan v.4.7.0.194 Build : Jan 23 2019 14:29:50
Traces Removed :
5758.dsx::0
5758.dsx::1
5758.dsx::2
5758.dsx::buffer00024.dsx::0
5758.dsx::buffer00024.dsx::1
5758.dsx::Average:0
5758.dsx::Average:1
Time Stamp : Thu Dec 21 19:02:21 2023
----------------------------------------------------
User : CD
Version : Chirascan v.4.7.0.194 Build : Jan 23 2019 14:29:50
Original Trace : Subtracted:0
Smoothed Trace : Smooth (s) : 0
Window Size : 2
Time Stamp : Thu Dec 21 19:03:05 2023
----------------------------------------------------
User : CD
Version : Chirascan v.4.7.0.194 Build : Jan 23 2019 14:29:50
Original Trace : Subtracted:0
Residual Trace : Smooth (r) : 0
Window Size : 2
Time Stamp : Thu Dec 21 19:03:05 2023
----------------------------------------------------
User : CD
Version : Chirascan v.4.7.0.194 Build : Jan 23 2019 14:29:50
Traces Removed :
5758.dsx::Subtracted:0
5758.dsx::Smooth (r):0
Time Stamp : Thu Dec 21 19:03:07 2023
----------------------------------------------------
User : CD
Version : Chirascan v.4.7.0.194 Build : Jan 23 2019 14:29:50
DataStore created and initialized for data acquisition.
Time Stamp : Thu Dec 21 19:03:17 2023
----------------------------------------------------
User : CD
Version : Chirascan v.4.7.0.194 Build : Jan 23 2019 14:29:50
D:\shi Lab\ZRY\20231221\5758.dsx
Attributes :
- Time Stamp :Thu Dec 21 19:03:17 2023
- File ID : {9DF1A37C-D72D-412a-A3DA-BBB63B57BB2C}
- Is CFR Compliant : false
- Data has been modified:
#NAME?
- Parent File ID : {9805BE7A-4E52-433f-9E18-7756A12A674D}
Time Stamp : Thu Dec 21 19:07:49 2023
----------------------------------------------------
User : CD
Version : Chirascan v.4.7.0.194 Build : Jan 23 2019 14:29:50
DataStore created and initialized for data acquisition.
Time Stamp : Thu Dec 21 14:23:13 2023
----------------------------------------------------
User : CD
Version : Chirascan v.4.7.0.194 Build : Jan 23 2019 14:29:50
DataStore created and initialized for data acquisition.
Time Stamp : Thu Dec 21 13:10:16 2023
----------------------------------------------------
User : CD
Version : Chirascan v.4.7.0.194 Build : Jan 23 2019 14:29:50
D:\shi Lab\ZRY\20231221\buffer00019.dsx
Attributes :
- Time Stamp :Thu Dec 21 13:10:16 2023
- File ID : {6544704F-B300-4d52-B2AA-8E25E420B723}
- Is CFR Compliant : false
#NAME?
Time Stamp : Thu Dec 21 19:05:06 2023
----------------------------------------------------
User : CD
Version : Chirascan v.4.7.0.194 Build : Jan 23 2019 14:29:50
Averaged Traces :
2021_44R.dsx::0
2021_44R.dsx::1
2021_44R.dsx::2
New line : 2021_44R.dsx::Average::0
Time Stamp : Thu Dec 21 19:05:18 2023
----------------------------------------------------
User : CD
Version : Chirascan v.4.7.0.194 Build : Jan 23 2019 14:29:50
Averaged Traces :
2021_44R.dsx::buffer00019.dsx::0
2021_44R.dsx::buffer00019.dsx::1
New line : 2021_44R.dsx::Average::1
Time Stamp : Thu Dec 21 19:05:20 2023
----------------------------------------------------
User : CD
Version : Chirascan v.4.7.0.194 Build : Jan 23 2019 14:29:50
Baseline set : Average:1
Time Stamp : Thu Dec 21 19:05:22 2023
----------------------------------------------------
User : CD
Version : Chirascan v.4.7.0.194 Build : Jan 23 2019 14:29:50
Baseline subtracted from :2021_44R.dsx::Average:0
New line : 2021_44R.dsx::Subtracted::0
Time Stamp : Thu Dec 21 19:05:25 2023
----------------------------------------------------
User : CD
Version : Chirascan v.4.7.0.194 Build : Jan 23 2019 14:29:50
Baseline unset : Average:1
Time Stamp : Thu Dec 21 19:05:27 2023
----------------------------------------------------
User : CD
Version : Chirascan v.4.7.0.194 Build : Jan 23 2019 14:29:50
Traces Removed :
2021_44R.dsx::0
2021_44R.dsx::1
2021_44R.dsx::2
2021_44R.dsx::buffer00019.dsx::0
2021_44R.dsx::buffer00019.dsx::1
2021_44R.dsx::Average:0
2021_44R.dsx::Average:1
Time Stamp : Thu Dec 21 19:05:29 2023
----------------------------------------------------
User : CD
Version : Chirascan v.4.7.0.194 Build : Jan 23 2019 14:29:50
Original Trace : Subtracted:0
Smoothed Trace : Smooth (s) : 0
Window Size : 2
Time Stamp : Thu Dec 21 19:05:39 2023
----------------------------------------------------
User : CD
Version : Chirascan v.4.7.0.194 Build : Jan 23 2019 14:29:50
Original Trace : Subtracted:0
Residual Trace : Smooth (r) : 0
Window Size : 2
Time Stamp : Thu Dec 21 19:05:39 2023
----------------------------------------------------
User : CD
Version : Chirascan v.4.7.0.194 Build : Jan 23 2019 14:29:50
Traces Removed :
2021_44R.dsx::Subtracted:0
2021_44R.dsx::Smooth (r):0
Time Stamp : Thu Dec 21 19:05:42 2023
----------------------------------------------------
User : CD
Version : Chirascan v.4.7.0.194 Build : Jan 23 2019 14:29:50
factor : 1.25 multiplied with :2021_44R.dsx::Smooth (s):0
New line : 2021_44R.dsx::Multiply::0
Time Stamp : Thu Dec 21 19:06:16 2023
----------------------------------------------------
User : CD
Version : Chirascan v.4.7.0.194 Build : Jan 23 2019 14:29:50
Traces Removed :
2021_44R.dsx::Smooth (s):0
Time Stamp : Thu Dec 21 19:06:19 2023
----------------------------------------------------
User : CD
Version : Chirascan v.4.7.0.194 Build : Jan 23 2019 14:29:50
DataStore created and initialized for data acquisition.
Time Stamp : Thu Dec 21 19:06:31 2023
----------------------------------------------------
User : CD
Version : Chirascan v.4.7.0.194 Build : Jan 23 2019 14:29:50
D:\shi Lab\ZRY\20231221\2021_44R.dsx
Attributes :
- Time Stamp :Thu Dec 21 19:06:31 2023
- File ID : {9081836A-DA73-434a-B90B-93138B16CBB0}
- Is CFR Compliant : false
- Data has been modified:
#NAME?
- Parent File ID : {2D308F9B-3FCA-41a8-803B-8117FBA728D5}
Time Stamp : Thu Dec 21 19:07:52 2023
----------------------------------------------------
User : CD
Version : Chirascan v.4.7.0.194 Build : Jan 23 2019 14:29:50
DataStore created and initialized for data acquisition.
Time Stamp : Thu Dec 21 19:08:31 2023
----------------------------------------------------

## Sheet: Sfigure11b
pM	Mock					Avoralstat					Bromhexine					Nafamostat
30	0.89	0.86	0.9	0.92	0.9	0.956	0.9	0.88	0.86	0.92	0.93	0.925	0.865	0.89	0.83	0.91	0.87	0.93	0.86	0.89
10	0.84	0.76	0.79	0.87	0.815	0.856	0.823	0.8	0.76	0.82	0.83	0.822	0.861	0.789	0.7	0.88	0.815	0.825	0.77	0.83
3.33	0.56	0.5	0.48	0.475	0.53	0.55	0.465	0.58	0.43	0.523	0.42	0.46	0.465	0.56	0.52	0.44	0.435	0.55	0.54	0.525
1.11	0.137	0.1	0.151	0.15	0.1	0.08	0.12	0.16	0.095	0.19	0.1	0.135	0.16	0.092	0.2	0.089	0.0975	0.13	0.14	0.11
0.37	0.023	0.033	0.01	0	0	0.04	0.05	0.02	0.024	0.031	0.03	0.028	0.029	0.01	0	0	0	0	0.012	0
0.12	0	0.015	0.031	0.04	0	0	0	0.022	0.018	0	0	0	0.027	0	0.03	0	0	0	0.011	0.017
0.04	0.1	0	0	0.02	0	0.012	0	0.012	0.01	0.01	0.01	0.02	0	0.01	0	0.011	0	0.035	0	0
0.01	0	0	0	0	0	0	0.02	0	0	0.02	0	0	0.01	0	0	0	0	0.01	0	0
